# Supplementary material for: Comparative genomics analysis and virulence-related factors in novel Aliarcobacter faecis and Aliarcobacter lanthieri species identified as potential opportunistic pathogens
Source: BMC Genomics. 2022 Jun 27;23:471. doi: 10.1186/s12864-022-08663-w (PMC9235176; doi:10.1186/s12864-022-08663-w)
Supplement: Supplementary file 1 — Additional file 1: Table S1. COG gene occurrence in Aliarcobacter spp. [file 12864_2022_8663_MOESM1_ESM.xls]

## Sheet: Supplementary Table S1 v2
		COG Gene occurrence in Genome
COG Gene	COG Category	Aliarcobacter faecis AF1078	Aliarcobacter lanthieri AF1440	Aliarcobacter butzleri NCTC 12481	Aliarcobacter cryaerophilus ATCC 43158	Aliarcobacter skirrowii CCUG 10374	Aliarcobacter trophiarum LMG 25534	COG Name
ACR3	P	0	1	1	0	0	0	Arsenite efflux pump ArsB, ACR3 family
AMMECR1	R	0	0	0	1	1	1	Predicted RNA modification protein, AMMECR1 domain
ANKYR	T	0	0	0	9	9	9	Ankyrin repeat
ARO8	KE	1	1	2	1	1	1	DNA-binding transcriptional regulator, MocR family, contains an aminotransferase domain
AarF	HT	1	0	1	1	1	0	Predicted protein kinase regulating ubiquinone biosynthesis, AarF/ABC1/UbiB family
Aat	O	1	1	1	1	1	2	Leu/Phe-tRNA-protein transferase
AbrB	R	1	1	1	1	1	1	Uncharacterized membrane protein AbrB, regulator of aidB expression
AccA	I	1	1	1	1	1	1	Acetyl-CoA carboxylase alpha subunit
AccB	I	1	1	1	1	2	1	Biotin carboxyl carrier protein
AccC	I	1	1	2	0	0	0	Biotin carboxylase
AccD	I	1	1	1	1	1	1	Acetyl-CoA carboxylase beta subunit
Acd	E	1	1	1	1	1	1	1-aminocyclopropane-1-carboxylate deaminase/D-cysteine desulfhydrase, PLP-dependent ACC family
AceE	C	1	1	1	1	1	1	Pyruvate dehydrogenase complex, dehydrogenase (E1) component
AceF	C	1	1	1	2	2	2	Pyruvate/2-oxoglutarate dehydrogenase complex, dihydrolipoamide acyltransferase (E2) component
AckA	C	2	2	3	2	2	2	Acetate kinase
AcnA	C	1	1	1	1	1	1	Aconitase A
AcnB	C	1	1	1	1	1	1	Aconitase B
AcpP	I	0	0	0	4	1	4	Acyl carrier protein
AcpS	I	1	1	1	1	1	1	Phosphopantetheinyl transferase (holo-ACP synthase)
AcrA	MV	6	6	5	6	4	5	Multidrug efflux pump subunit AcrA (membrane-fusion protein)
AcrB	V	3	2	5	4	4	4	Multidrug efflux pump subunit AcrB
AcrR	K	1	1	1	1	0	1	DNA-binding protein, AcrR family, includes nucleoid occlusion protein SlmA
Acs	I	1	1	1	4	1	2	Acyl-coenzyme A synthetase/AMP-(fatty) acid ligase
ActP	C	3	3	3	3	3	3	Na+(or H+)/acetate symporter ActP
AcyC	T	0	1	0	0	0	0	Adenylate cyclase, class 3
AdaB	L	2	2	2	1	1	2	DNA repair enzyme Ada (O6-methylguanine-DNA--protein-cysteine methyltransferase)
AdhE	I	3	2	2	2	2	2	Acyl-CoA reductase or other NAD-dependent aldehyde dehydrogenase
AdhP	G	0	0	1	0	0	0	D-arabinose 1-dehydrogenase, Zn-dependent alcohol dehydrogenase family
Adk	F	2	2	2	2	2	2	Adenylate kinase or related kinase
AfuA	P	1	1	1	1	1	1	ABC-type Fe3+ transport system, periplasmic component
AhpC	V	3	1	2	2	2	1	Alkyl hydroperoxide reductase subunit AhpC (peroxiredoxin)
AlaS	J	1	1	1	2	1	1	Alanyl-tRNA synthetase
AlkC	L	1	1	1	3	2	0	3-methylpurine DNA glycosylase AlkC
Alr	M	1	2	1	1	1	1	Alanine racemase
AlsT	E	0	0	1	0	0	0	Na+/alanine symporter
AmiC	M	2	1	1	1	1	1	N-acetylmuramoyl-L-alanine amidase
AmtB	P	1	1	1	1	2	2	Ammonia channel protein AmtB
AnsA	JE	0	0	0	1	1	1	L-asparaginase/archaeal Glu-tRNAGln amidotransferase subunit D
AppB	C	0	0	1	0	0	0	Cytochrome bd-type quinol oxidase, subunit 2
AppC	C	0	0	1	0	0	0	Cytochrome bd-type quinol oxidase, subunit 1
Apt	F	1	1	1	1	1	1	Adenine/guanine phosphoribosyltransferase or related PRPP-binding protein
AraC	K	9	10	10	4	6	3	AraC-type DNA-binding domain and AraC-containing proteins
AraD	EG	0	1	1	1	1	1	5-methylthioribulose/5-deoxyribulose/Fuculose 1-phosphate aldolase (methionine salvage, sugar degradation)
AraJ	G	6	7	7	4	4	2	Predicted arabinose efflux permease AraJ, MFS family
ArgA	E	1	1	1	1	1	1	N-acetylglutamate synthase or related acetyltransferase, GNAT family
ArgB	E	1	1	1	1	1	1	N-acetylglutamate kinase
ArgC	E	1	1	1	1	1	1	N-acetyl-gamma-glutamylphosphate reductase
ArgD	E	0	0	0	0	3	0	Acetylornithine aminotransferase/4-aminobutyrate aminotransferase
ArgD	E	2	1	2	3	0	1	Acetylornithine/succinyldiaminopimelate/putrescine aminotransferase
ArgE	E	0	0	1	0	0	0	Acetylornithine deacetylase/Succinyl-diaminopimelate desuccinylase or related deacylase
ArgF	E	1	1	1	1	1	1	Ornithine carbamoyltransferase
ArgG	E	1	1	1	1	1	1	Argininosuccinate synthase
ArgH	E	1	1	1	1	1	1	Argininosuccinate lyase
ArgJ	E	0	1	1	1	1	1	Glutamate N-acetyltransferase (ornithine transacetylase)
ArgS	J	1	1	1	1	1	1	Arginyl-tRNA synthetase
AroA	E	1	1	1	1	1	1	5-enolpyruvylshikimate-3-phosphate synthase
AroB	E	1	1	1	1	1	1	3-dehydroquinate synthetase
AroC	E	1	1	1	1	1	1	Chorismate synthase
AroE	E	1	1	1	1	1	1	Shikimate 5-dehydrogenase
AroG2	E	1	1	1	1	1	1	3-deoxy-D-arabino-heptulosonate 7-phosphate (DAHP) synthase, class II
AroK	E	1	1	1	2	1	1	Shikimate kinase
AroQ	E	1	1	1	1	1	1	3-dehydroquinate dehydratase
ArsB	P	1	1	1	1	1	1	Na+/H+ antiporter NhaD or related arsenite permease
ArsC	P	2	2	2	1	2	2	Arsenate reductase or related protein, glutaredoxin family
ArsR	K	1	1	1	2	1	2	DNA-binding transcriptional regulator, ArsR family
Asd	E	0	1	1	1	1	1	Aspartate-semialdehyde dehydrogenase
AslB	O	0	1	1	0	0	0	Sulfatase maturation enzyme AslB, radical SAM superfamily
AsnB	E	2	1	3	1	1	1	Asparagine synthetase B (glutamine-hydrolyzing)
AspA	E	1	1	1	1	1	1	Aspartate ammonia-lyase
AspB	E	2	2	3	2	2	2	Aspartate/methionine/tyrosine aminotransferase
AspS	J	1	1	1	1	1	1	Aspartyl-tRNA synthetase
Ate1	O	1	1	1	1	1	1	Arginyl-tRNA--protein-N-Asp/Glu arginylyltransferase
AtoC	T	0	0	0	4	4	4	DNA-binding transcriptional response regulator, NtrC family, contains REC, AAA-type ATPase, and a Fis-type DNA-binding domains
AtpA	C	1	1	1	1	1	1	FoF1-type ATP synthase, alpha subunit
AtpB	C	1	1	1	1	1	1	FoF1-type ATP synthase, membrane subunit a
AtpC	C	1	1	1	1	1	1	FoF1-type ATP synthase, epsilon subunit
AtpD	C	1	1	1	1	1	1	FoF1-type ATP synthase, beta subunit
AtpE	C	0	0	0	1	1	1	FoF1-type ATP synthase, membrane subunit c/Archaeal/vacuolar-type H+-ATPase, subunit K
AtpF	C	0	0	0	2	2	2	FoF1-type ATP synthase, membrane subunit b or b'
AtpG	C	1	1	1	1	1	1	FoF1-type ATP synthase, gamma subunit
AtpH	C	1	1	1	1	1	1	FoF1-type ATP synthase, delta subunit
AzlC	E	0	1	0	0	0	0	Predicted branched-chain amino acid permease (azaleucine resistance)
AzlD	E	0	1	0	0	0	0	Branched-chain amino acid transport protein AzlD
BaeS	T	14	11	14	19	19	18	Signal transduction histidine kinase
BamA	M	2	2	1	2	1	2	Outer membrane protein assembly factor BamA
BamD	M	1	1	1	1	1	1	Outer membrane protein assembly factor BamD, BamD/ComL family
Bax	R	1	0	0	0	0	0	Uncharacterized FlgJ-related protein
Bcp	O	0	1	1	1	1	1	Peroxiredoxin
BcsA	N	0	0	2	2	1	1	Glycosyltransferase, catalytic subunit of cellulose synthase and poly-beta-1,6-N-acetylglucosamine synthase
BenE	Q	1	1	1	1	1	0	Predicted benzoate:H+ symporter BenE
BepA	MO	0	0	0	1	0	2	Outer membrane protein chaperone/metalloprotease BepA/YfgC, contains M48 and TPR domains
BetT	M	0	1	1	0	1	0	Choline-glycine betaine transporter
BglX	G	1	1	1	1	1	1	Periplasmic beta-glucosidase and related glycosidases
BioA	H	1	1	1	1	1	1	Adenosylmethionine-8-amino-7-oxononanoate aminotransferase
BioB	H	1	1	1	1	1	1	Biotin synthase or related enzyme
BioD	H	1	1	1	1	1	1	Dethiobiotin synthetase
BioF	H	1	1	1	1	1	1	7-keto-8-aminopelargonate synthetase or related enzyme
BirA2	H	1	1	0	1	1	1	Biotin-(acetyl-CoA carboxylase) ligase
BisC	C	1	1	2	4	3	4	Anaerobic selenocysteine-containing dehydrogenase
Blc	M	1	0	2	1	2	0	Bacterial lipocalin Blc
BrkB	S	0	1	1	1	1	1	Uncharacterized membrane protein, BrkB/YihY/UPF0761 family (not an RNase)
BrnQ	E	1	1	1	1	1	1	Branched-chain amino acid permease
BtuB	H	2	1	2	1	1	1	Outer membrane cobalamin receptor protein BtuB
BtuE	VI	0	0	0	1	1	0	Thioredoxin/glutathione peroxidase BtuE, reduces lipid peroxides
CBS	T	0	0	0	2	1	2	CBS domain
CDA1	GM	1	0	1	2	0	2	Peptidoglycan/xylan/chitin deacetylase, PgdA/NodB/CDA1 family
CDC9	L	0	1	0	1	1	1	ATP-dependent DNA ligase
CHASE2	T	0	0	1	2	0	2	Extracytoplasmic sensor domain CHASE2 (specificity unknown)
CYT1	C	1	1	1	1	1	1	Cytochrome c1
CaiA	I	1	1	0	0	1	1	Acyl-CoA dehydrogenase related to the alkylation response protein AidB
CarA	EF	1	1	1	1	1	1	Carbamoylphosphate synthase small subunit
CarB	EF	1	1	1	2	2	2	Carbamoylphosphate synthase large subunit
Cas1	V	0	1	0	0	1	0	CRISPR-Cas system-associated integrase Cas1
Cas2	V	0	0	0	0	1	0	CRISPR/Cas system-associated endoribonuclease Cas2
Cas3	V	0	1	0	0	0	0	CRISPR-Cas type I system-associated endonuclease/helicase Cas3
Cas4	V	0	1	0	0	0	0	CRISPR/Cas system-associated exonuclease Cas4, RecB family
CatA	V	0	0	1	0	0	0	Chloramphenicol O-acetyltransferase
CbiM	P	1	1	1	1	1	1	ABC-type Co2+ transport system, permease component
Ccc1	P	1	1	1	0	0	0	Predicted Fe2+/Mn2+ transporter, VIT1/CCC1 family
CccA	C	0	0	0	4	3	3	Cytochrome c, mono- and diheme variants
CcmA	V	2	1	2	0	2	0	ABC-type multidrug transport system, ATPase component
CcmA	Z	0	0	0	4	0	4	Cytoskeletal protein CcmA, bactofilin family
CcmC	O	1	2	2	2	1	2	ABC-type transport system involved in cytochrome c biogenesis, permease component
CcoN	C	1	1	1	1	1	1	Cbb3-type cytochrome oxidase, subunit 1
CcoO	C	1	1	1	1	1	1	Cbb3-type cytochrome oxidase, cytochrome c subunit FixO
CcoQ	C	0	0	0	1	0	1	Cbb3-type cytochrome oxidase, subunit 3
CdsA	I	1	1	1	1	1	1	CDP-diglyceride synthetase
Cfa	I	0	0	1	1	1	0	Cyclopropane fatty-acyl-phospholipid synthase and related methyltransferases
CheA	T	1	1	1	2	2	2	Chemotaxis protein histidine kinase CheA
CheB	T	1	1	1	1	1	1	Chemotaxis response regulator CheB, contains REC and protein-glutamate methylesterase domains
CheC	T	1	1	0	1	0	1	Phosphoaspartate phosphatase CheC, specific for CheY-P
CheD	T	1	1	1	1	1	1	Chemotaxis receptor (MCP) glutamine deamidase CheD
CheR	T	1	1	1	1	1	1	Methylase of chemotaxis methyl-accepting proteins
CheW	T	2	2	2	2	2	2	Chemotaxis signal transduction protein CheW
CheY	T	0	0	0	3	3	3	CheY-like REC (receiver) domain, includes chemotaxis protein CheY and sporulation regulator Spo0F
ChrA	P	0	0	0	2	2	0	Chromate transport protein ChrA
ChuT	P	1	1	0	0	0	0	ABC-type hemin transport system, periplasmic component
CinA	L	1	1	1	1	1	1	ADP-ribose pyrophosphatase domain of DNA damage- and competence-inducible protein CinA
CirA	P	5	11	6	2	5	2	Outer membrane receptor protein, Fe transport
CitB	TK	0	0	0	2	0	1	DNA-binding response regulator, NarL/FixJ family, contains REC and HTH domains
CitE	G	2	2	2	4	4	4	Citrate lyase beta subunit
CitT	G	1	1	2	1	1	1	Di- and tricarboxylate antiporter
ClcA	P	0	0	1	0	0	0	H+/Cl- antiporter ClcA
ClpA	O	3	2	2	3	4	3	ATP-dependent Clp protease, ATP-binding subunit ClpA
ClpP	O	1	1	1	1	1	1	ATP-dependent protease ClpP, protease subunit
ClpS	O	1	1	1	1	1	1	ATP-dependent Clp protease adapter protein ClpS
ClpX	O	1	1	1	1	1	1	ATP-dependent protease Clp, ATPase subunit ClpX
Cls	I	0	0	0	1	1	1	Phosphatidylserine/phosphatidylglycerophosphate/cardiolipin synthase
CnoX	O	0	0	0	2	1	1	Chaperedoxin CnoX, contains thioredoxin-like and TPR-like domains, YbbN/TrxSC family
CoaBC	H	1	1	1	1	1	1	Phosphopantothenoylcysteine synthetase/decarboxylase CoaBC
CoaD	H	1	1	1	1	1	1	Phosphopantetheine adenylyltransferase
CoaE	H	1	1	1	1	1	1	Dephospho-CoA kinase
CoaX	H	1	1	1	2	2	2	Pantothenate kinase type III
CobS	H	0	0	1	0	0	0	Cobalamin synthase CobS (adenosylcobinamide-GDP ribazoletransferase)
CobT	H	0	0	1	0	0	0	NaMN:DMB phosphoribosyltransferase
CobU	H	0	0	1	0	0	0	Adenosyl cobinamide kinase/adenosyl cobinamide phosphate guanylyltransferase
ComEB	F	1	1	1	1	1	2	Deoxycytidylate deaminase
ComFC	R	1	1	1	1	1	1	DNA utilization protein ComFC/GntX, contains phosphoribosyltransferase domain
ComGF	X	0	0	0	1	1	1	Competence protein ComGF
CopZ	P	0	0	0	1	1	0	Copper chaperone CopZ
CorA	P	2	2	2	2	2	2	Mg2+ and Co2+ transporter CorA
CotS	H	1	0	0	0	0	0	Thiamine kinase or a related kinase
CpoB	D	0	0	0	1	1	1	Cell division protein CpoB, coordinates peptidoglycan biosynthesis and outer membrane constriction
CpsB	M	0	0	0	1	0	0	Mannose-1-phosphate guanylyltransferase
CrcB	DP	1	1	1	1	1	1	Fluoride ion exporter CrcB/FEX, affects chromosome condensation
Crp	T	2	3	3	2	2	2	cAMP-binding domain of CRP or a regulatory subunit of cAMP-dependent protein kinases
CsdA	E	3	3	2	2	2	2	Selenocysteine lyase/Cysteine desulfurase
Csm3	V	0	0	0	0	3	0	CRISPR-Cas system type III CSM-effector complex subunit Csm3, RAMP superfamily Cas7 group
CspC	K	1	1	1	2	3	1	Cold shock protein, CspA family
CstA	CE	1	1	1	1	1	1	Carbon starvation protein CstA (peptide/pyruvate transporter)
CtpA	O	1	1	1	1	1	1	C-terminal processing protease CtpA/Prc, contains a PDZ domain
CusA	P	1	1	1	1	1	1	Cu/Ag efflux pump CusA
CutA1	P	1	1	1	1	1	1	Divalent cation tolerance protein CutA
CvfB	R	1	1	1	1	1	1	Predicted RNA-binding protein YitL, contains S1 domains, virulence factor B family
CvpA	FM	1	1	1	1	1	1	Colicin V production accessory protein CvpA, regulator of purF expression and biofilm formation
CybB	C	0	0	0	0	0	1	Cytochrome b561
CynT	P	1	1	2	1	1	1	Carbonic anhydrase
CysA	P	2	2	1	2	2	2	ABC-type sulfate/molybdate transport systems, ATPase component
CysD	EH	2	2	2	2	2	2	3'-phosphoadenosine 5'-phosphosulfate sulfotransferase (PAPS reductase)/FAD synthetase or related enzyme
CysE	E	2	2	1	1	1	1	Serine acetyltransferase
CysG	H	1	1	1	1	1	1	Uroporphyrinogen-III methylase (siroheme synthase)
CysG2	H	1	1	0	1	1	1	Siroheme synthase (precorrin-2 oxidase/ferrochelatase domain)
CysI	P	2	2	2	2	2	2	Sulfite reductase, beta subunit (hemoprotein)
CysK	E	3	2	2	1	1	1	Cysteine synthase
CysN	P	1	1	1	1	1	1	Sulfate adenylyltransferase subunit 1, EFTu-like GTPase family
CysS	J	1	1	1	1	1	1	Cysteinyl-tRNA synthetase
CysU	P	1	1	1	1	1	1	ABC-type sulfate transport system, permease component
CysW	P	1	1	1	1	1	1	ABC-type sulfate transport system, permease component
CytB	C	0	0	1	1	1	1	Cytochrome b subunit of Ni2+-dependent hydrogenase
CytC5	C	0	0	0	2	2	2	Cytochrome c5
CytC552	C	0	0	1	0	0	0	Cytochrome c551/c552
CytC553	C	1	1	0	2	2	5	Cytochrome c553
CzcD	P	1	1	1	1	1	0	Co/Zn/Cd efflux system component
DNA2	L	2	1	1	1	1	0	Superfamily I DNA and/or RNA helicase
DR0291	R	1	1	1	1	1	1	Predicted nucleic acid-binding protein DR0291, contains C4-type Zn-ribbon domain
DacC	M	1	0	0	2	0	1	D-alanyl-D-alanine carboxypeptidase
DadA	E	1	2	1	2	2	2	Glycine/D-amino acid oxidase (deaminating)
Dam	L	0	0	1	1	0	0	DNA-adenine methylase
DapA	EM	1	1	1	1	1	1	4-hydroxy-tetrahydrodipicolinate synthase/N-acetylneuraminate lyase
DapB	E	1	1	1	1	1	1	4-hydroxy-tetrahydrodipicolinate reductase
DapD	E	0	0	1	0	0	0	Tetrahydrodipicolinate N-succinyltransferase
DapF	E	0	0	1	0	0	0	Diaminopimelate epimerase
Dcm	L	2	2	1	2	3	1	DNA-cytosine methylase
Dcp	O	1	1	1	1	1	1	Zn-dependent oligopeptidase, M3 family
DctM	G	0	1	1	1	1	1	TRAP-type C4-dicarboxylate transport system, small permease component YiaM
DctP	G	0	1	1	1	1	1	TRAP-type C4-dicarboxylate transport system, periplasmic component
DctQ	G	0	1	1	1	1	1	TRAP-type C4-dicarboxylate transport system, large permease component
DdlA	MR	1	1	1	3	1	1	D-alanine-D-alanine ligase or related ATP-grasp enzyme
DdpA	E	1	1	1	1	1	1	ABC-type transport system, periplasmic component
DedA	M	3	3	3	3	3	3	Membrane integrity protein DedA, putative transporter, DedA/Tvp38 family
DedD	D	0	0	0	0	1	0	Cell division protein DedD (periplasmic protein involved in septation)
Def	J	1	1	1	1	1	1	Peptide deformylase
DegQ	O	1	1	1	2	2	2	Periplasmic serine protease, S1-C subfamily, contain C-terminal PDZ domain
Der	J	1	1	1	1	1	1	Double Era-like domain GTPase Der
DfsB	R	0	1	1	0	0	0	Uncharacterized conserved protein DfsB/IRC4, DUF1706 (PF08020) domain
DgkA	I	0	1	1	1	1	1	Diacylglycerol kinase
Dgt	F	2	1	1	1	0	0	dGTP triphosphohydrolase
DhhP	JT	1	1	1	1	1	1	Oligoribonuclease NrnA/c-di-AMP phosphodiesterase DhhP, DHH superfamily
DinP	L	1	1	1	2	2	2	Nucleotidyltransferase/DNA polymerase DinP involved in DNA repair
DjlA	O	0	0	0	1	1	1	DnaJ domain-containing protein
DksA	K	1	1	1	1	1	1	RNA polymerase-binding transcription factor DksA
DltB	M	2	3	2	1	0	3	D-alanyl-lipoteichoic acid acyltransferase DltB, MBOAT superfamily
DltD	M	1	1	1	1	0	1	Poly-D-alanine transfer protein DltD, involved in esterification of teichoic acids
DnaA	L	1	1	1	1	1	1	Chromosomal replication initiation ATPase DnaA
DnaB	L	3	1	1	2	1	1	Replicative DNA helicase
DnaE	L	1	1	1	1	1	1	DNA polymerase III, alpha subunit
DnaG	L	1	1	1	1	1	1	DNA primase (bacterial type)
DnaJ	O	1	2	1	4	4	4	DnaJ-class molecular chaperone with C-terminal Zn finger domain
DnaK	O	1	1	1	1	1	1	Molecular chaperone DnaK (HSP70)
DnaN	L	1	1	1	1	1	1	DNA polymerase III sliding clamp (beta) subunit, PCNA homolog
DnaQ	L	2	2	1	3	4	2	DNA polymerase III, epsilon subunit or related 3'-5' exonuclease
DnaX	L	1	1	1	1	1	1	DNA polymerase III, gamma/tau subunits
DotU	U	1	0	0	0	1	0	Type VI protein secretion system component TssL/VasF/DotU
DoxX	S	1	0	1	1	1	1	Uncharacterized membrane protein YphA, DoxX/SURF4 family
DppB	EP	1	1	1	1	1	1	ABC-type dipeptide/oligopeptide/nickel transport system, permease component
DppC	EP	1	1	1	1	1	1	ABC-type dipeptide/oligopeptide/nickel transport system, permease component
DppD	EP	0	1	0	1	1	1	ABC-type dipeptide/oligopeptide/nickel transport system, ATPase component
DppF	EP	0	0	1	1	1	1	ABC-type dipeptide/oligopeptide/nickel transport system, ATPase component
Dps	PV	1	1	1	1	1	1	DNA-binding ferritin-like protein (oxidative damage protectant)
DsbB	O	0	1	1	1	1	1	Disulfide bond formation protein DsbB
DsbD	O	2	2	0	2	0	2	Thiol:disulfide interchange protein DsbD
DsbD	S	0	0	2	0	2	0	Uncharacterized membrane protein, DsbD domain
DsbG	O	0	0	2	2	4	2	Protein thiol-disulfide isomerase DsbC
DusA	J	1	1	1	1	1	1	tRNA-dihydrouridine synthase
Dxr	I	1	1	1	1	1	1	1-deoxy-D-xylulose 5-phosphate reductoisomerase
Dxs	HI	1	1	1	1	1	1	Deoxyxylulose-5-phosphate synthase
EAL	T	8	8	9	7	7	7	EAL domain, c-di-GMP-specific phosphodiesterase class I (or its enzymatically inactive variant)
ECM27	P	0	0	1	1	1	0	Ca2+/Na+ antiporter
ERG3	I	1	1	1	1	1	1	Sterol desaturase/sphingolipid hydroxylase, fatty acid hydroxylase superfamily
EbgC	G	0	0	1	0	0	1	Beta-galactosidase, beta subunit
EbsC	J	1	1	1	1	1	1	Cys-tRNA(Pro) deacylase, prolyl-tRNA editing enzyme YbaK/EbsC
EcfA2	PR	1	1	1	1	1	1	Energy-coupling factor transporter ATP-binding protein EcfA2
EcfT	H	0	0	0	0	1	1	ECF-type transporter transmembrane protein EcfT
EfeB	P	0	1	0	0	0	0	Periplasmic deferrochelatase/peroxidase EfeB
Efp	J	1	1	1	1	1	1	Translation elongation factor P (EF-P)/translation initiation factor 5A (eIF-5A)
ElaC	J	0	0	0	1	0	0	Ribonuclease BN, tRNA processing enzyme
ElsH	R	0	0	0	1	1	1	Metal-dependent hydrolase, endonuclease/exonuclease/phosphatase family
ElyC	M	1	1	1	1	1	1	Lipid carrier protein ElyC involved in cell wall biogenesis, DUF218 family
EmrA	V	2	0	1	2	2	2	Multidrug resistance efflux pump EmrA
EmrE	V	1	1	1	1	1	1	Multidrug transporter EmrE and related cation transporters
EndA	L	0	0	0	1	0	0	Endonuclease I
EngB	D	1	1	1	1	1	1	GTP-binding protein EngB required for normal cell division
Eno	G	1	1	1	1	1	1	Enolase
EnvC	D	0	0	0	1	0	1	Septal ring factor EnvC, activator of murein hydrolases AmiA and AmiB
Era	J	1	1	1	1	1	1	GTPase Era, involved in 16S rRNA processing
ErfK	M	0	0	0	0	0	1	Lipoprotein-anchoring transpeptidase ErfK/SrfK
EutG	C	1	0	0	0	1	0	Alcohol dehydrogenase, class IV
ExbD	U	3	3	3	3	3	3	Biopolymer transport protein ExbD
ExoIX	L	0	0	0	0	1	0	5'-3' exonuclease Xni/ExoIX (flap endonuclease)
FAU1	H	1	1	1	1	1	1	5-formyltetrahydrofolate cyclo-ligase
FIDO	T	0	1	0	0	0	1	Fido, protein-threonine AMPylation domain
FN3	R	1	1	1	1	2	2	Fibronectin type 3 domain
FabA	I	1	1	1	1	1	1	3-hydroxymyristoyl/3-hydroxydecanoyl-(acyl carrier protein) dehydratase
FabB	IQ	1	1	1	3	1	3	3-oxoacyl-(acyl-carrier-protein) synthase
FabD	I	1	1	1	1	1	1	Malonyl CoA-acyl carrier protein transacylase
FabG	I	4	3	2	6	3	3	NAD(P)-dependent dehydrogenase, short-chain alcohol dehydrogenase family
FabH	I	2	1	1	2	1	2	3-oxoacyl-[acyl-carrier-protein] synthase III
FabI	I	1	1	1	1	1	1	Enoyl-[acyl-carrier-protein] reductase FabI
FadH	C	0	0	1	0	0	0	2,4-dienoyl-CoA reductase or related NADH-dependent reductase, Old Yellow Enzyme (OYE) family
FadH2	I	2	3	0	3	2	3	NADPH-dependent 2,4-dienoyl-CoA reductase, sulfur reductase, or a related oxidoreductase
FadL	I	1	0	0	0	0	0	Long-chain fatty acid transport protein
FadM	I	1	1	2	1	1	1	Acyl-CoA thioesterase FadM
Fba	G	1	1	1	1	1	1	Fructose/tagatose bisphosphate aldolase
Fbp	G	1	1	1	1	1	1	Fructose-1,6-bisphosphatase
FbpB	P	1	1	1	1	1	1	ABC-type Fe3+ transport system, permease component
FdhD	C	1	1	1	1	1	1	Formate dehydrogenase assembly factor FdhD, a sulfurtransferase
FecR	PT	7	6	7	0	0	0	Periplasmic ferric-dicitrate binding protein FecR, regulates iron transport
FeoA	P	1	1	1	1	1	1	Fe2+ transport protein FeoA
FeoB	P	1	2	2	2	2	2	Fe2+ transporter FeoB
FepA	P	3	7	4	1	1	2	Outer membrane receptor for ferrienterochelin and colicins
FepB	P	1	2	1	1	1	2	ABC-type Fe3+-hydroxamate transport system, periplasmic component
FepC	PH	2	3	1	0	0	1	ABC-type cobalamin/Fe3+-siderophores transport system, ATPase component
FepD	P	2	3	1	1	1	2	ABC-type Fe3+-siderophore transport system, permease component
Ffh	U	1	1	1	1	1	1	Signal recognition particle GTPase
FhaB	U	0	0	0	1	0	0	Large exoprotein involved in heme utilization or adhesion
FhaC	U	1	2	1	3	1	0	Hemolysin activation/secretion protein
FhuE	P	8	10	8	0	0	0	Outer membrane receptor for ferric coprogen and ferric-rhodotorulic acid
FieF	P	1	0	1	1	1	1	Divalent metal cation (Fe/Co/Zn/Cd) efflux pump
FimB	LX	0	0	0	6	2	4	Integrase/recombinase, includes phage integrase
Fiu	P	0	3	1	0	0	0	Outer membrane receptor for monomeric catechols
FixC	C	0	0	1	1	0	1	Dehydrogenase (flavoprotein)
FixS	O	0	0	0	1	0	1	Cytochrome oxidase maturation protein, CcoS/FixS family
FlaA1	MO	2	2	2	2	1	2	NDP-sugar epimerase, includes UDP-GlcNAc-inverting 4,6-dehydratase FlaA1 and capsular polysaccharide biosynthesis protein EpsC
FldA	C	1	1	1	0	1	0	Flavodoxin
FlgB	N	1	1	1	1	1	1	Flagellar basal body rod protein FlgB
FlgC	N	1	1	1	1	1	1	Flagellar basal body rod protein FlgC
FlgD	N	1	1	0	1	1	1	Flagellar hook-capping protein FlgD
FlgE	N	0	0	1	3	3	3	Flagellar hook protein FlgE
FlgG	N	2	2	2	3	3	3	Flagellar basal body rod protein FlgG
FlgH	N	1	1	1	1	1	1	Flagellar basal body L-ring protein FlgH
FlgI	N	1	1	1	1	1	1	Flagellar basal body P-ring protein FlgI
FlgK	N	0	1	0	1	1	1	Flagellar hook-associated protein FlgK
FlgL	N	2	3	3	7	5	5	Flagellin and related hook-associated protein FlgL
FlhA	N	1	1	1	1	1	1	Flagellar biosynthesis protein FlhA
FlhB	N	1	1	1	1	1	1	Flagellar biosynthesis protein FlhB
FlhF	N	1	1	1	1	1	1	Flagellar biosynthesis GTPase FlhF
FlhG	DN	1	1	1	1	1	1	MinD-like ATPase FlhG/YlxH, activator of the FlhF-type GTPase
FliD	N	1	1	1	1	1	1	Flagellar capping protein FliD
FliE	N	0	1	1	1	1	1	Flagellar hook-basal body complex protein FliE
FliF	NU	1	1	1	1	1	1	Flagellar biosynthesis/type III secretory pathway M-ring protein FliF/YscJ
FliG	N	1	1	1	1	1	1	Flagellar motor switch protein FliG
FliH	NU	0	0	0	1	1	1	Flagellar biosynthesis/type III secretory pathway protein FliH
FliI	NU	1	1	1	1	1	1	Flagellar biosynthesis/type III secretory pathway ATPase FliI
FliL	N	1	1	1	1	1	1	Flagellar basal body-associated protein FliL
FliM	N	1	1	1	1	1	1	Flagellar motor switch protein FliM
FliN	NU	1	1	0	2	2	2	Flagellar motor switch/type III secretory pathway protein FliN
FliP	N	1	1	1	1	1	1	Flagellar biosynthesis protein FliP
FliQ	N	1	0	1	1	1	1	Flagellar biosynthesis protein FliQ
FliR	N	1	1	1	1	1	1	Flagellar biosynthesis protein FliR
FliS	NU	1	1	1	1	1	1	Flagellin-specific chaperone FliS
FliW	N	1	0	0	1	1	1	Flagellar assembly factor FliW
Fmt	J	1	1	1	1	1	1	Methionyl-tRNA formyltransferase
FolB	H	1	1	1	1	1	1	Dihydroneopterin aldolase
FolC	H	1	1	1	1	1	1	Folylpolyglutamate synthase/Dihydropteroate synthase
FolD	H	1	1	1	1	1	1	5,10-methylene-tetrahydrofolate dehydrogenase/Methenyl tetrahydrofolate cyclohydrolase
FolE	H	1	1	1	1	1	1	GTP cyclohydrolase I
FolK	H	1	1	1	1	1	1	7,8-dihydro-6-hydroxymethylpterin pyrophosphokinase (folate biosynthesis)
FolP	H	1	1	1	1	1	1	Dihydropteroate synthase
FrmR	K	0	1	1	0	1	0	DNA-binding transcriptional regulator, FrmR family
Frr	J	1	1	1	1	1	1	Ribosome recycling factor
FrsA	T	1	0	0	0	0	0	Fermentation-respiration switch esterase FrsA, DUF1100 family
FrvX	EG	1	0	0	3	2	3	Putative aminopeptidase FrvX
FtrB	C	0	0	0	1	1	1	Ferredoxin-thioredoxin reductase, catalytic subunit
FtsA	D	1	1	1	1	1	1	Cell division ATPase FtsA
FtsE	D	0	0	0	1	1	1	Cell division ATPase FtsE
FtsI	DM	2	2	2	2	2	2	Cell division protein FtsI, peptidoglycan transpeptidase (Penicillin-binding protein 2)
FtsK	D	0	0	0	1	1	1	DNA segregation ATPase FtsK/SpoIIIE or related protein
FtsN	D	0	0	0	1	0	0	Cell division protein FtsN
FtsW	D	2	2	2	2	2	2	Peptodoglycan polymerase FtsW/RodA/SpoVE
FtsX	D	0	0	0	1	1	1	Cell division protein FtsX
FtsY	U	1	1	1	1	1	1	Signal recognition particle GTPase FtsY
FtsZ	D	1	1	1	1	2	1	Cell division GTPase FtsZ
FumA	C	0	0	0	1	1	1	Tartrate dehydratase beta subunit/Fumarate hydratase class I, C-terminal domain
FumC	C	1	1	1	0	0	0	Fumarate hydratase class II
Fur	P	3	4	4	3	3	3	Fe2+ or Zn2+ uptake regulation protein Fur/Zur
FusA	J	1	1	1	1	1	1	Translation elongation factor EF-G, a GTPase
GCD1	JM	0	1	0	0	0	0	NDP-sugar pyrophosphorylase, includes eIF-2Bgamma, eIF-2Bepsilon, and LPS biosynthesis protein s
GGDEF	T	15	9	12	17	12	14	GGDEF domain, diguanylate cyclase (c-di-GMP synthetase) or its enzymatically inactive variants
GH19	G	0	0	0	0	2	0	Chitinase, GH19 family
GTP1	J	1	1	1	1	1	1	Ribosome-binding ATPase YchF, GTP1/OBG family
GalE	M	0	1	0	1	1	1	UDP-glucose 4-epimerase
GalM	G	1	0	1	1	0	0	Galactose mutarotase or related enzyme
GalU	M	1	1	1	1	1	1	UTP-glucose-1-phosphate uridylyltransferase
GapA	G	2	2	2	2	2	2	Glyceraldehyde-3-phosphate dehydrogenase/erythrose-4-phosphate dehydrogenase
GatA	J	1	1	1	1	1	1	Asp-tRNAAsn/Glu-tRNAGln amidotransferase A subunit or related amidase
GatB	J	1	1	1	1	1	1	Asp-tRNAAsn/Glu-tRNAGln amidotransferase B subunit
GatC	J	1	1	1	1	1	1	Asp-tRNAAsn/Glu-tRNAGln amidotransferase C subunit
GdhA	E	1	1	1	1	1	1	Glutamate dehydrogenase/leucine dehydrogenase
Gem1	R	0	1	0	0	0	0	GTPase SAR1 family domain
Ggt	E	0	0	1	0	0	0	Gamma-glutamyltranspeptidase
GlcD	C	1	2	2	1	1	1	FAD/FMN-containing lactate dehydrogenase/glycolate oxidase
GlcG	T	1	0	0	0	0	0	Heme-binding protein HbpS, GlcG/HbpS family
Glf	M	0	1	0	0	0	0	UDP-galactopyranose mutase
GlmS	M	1	1	1	1	1	1	Glucosamine 6-phosphate synthetase, contains amidotransferase and phosphosugar isomerase domains
GlmU	M	1	1	1	1	1	1	Bifunctional protein GlmU, N-acetylglucosamine-1-phosphate-uridyltransferase/glucosamine-1-phosphate-acetyltransferase
GlnA	E	1	1	1	1	1	1	Glutamine synthetase
GlnD	OT	1	1	0	2	0	0	UTP:GlnB (protein PII) uridylyltransferase
GlnK	TE	1	1	2	1	1	1	Nitrogen regulatory protein PII
GlnQ	E	0	1	0	0	0	0	ABC-type polar amino acid transport system, ATPase component
GlnS	J	2	2	2	2	2	2	Glutamyl- or glutaminyl-tRNA synthetase
GloB	R	2	2	2	2	2	2	Glyoxylase or a related metal-dependent hydrolase, beta-lactamase superfamily II
GlpC	C	1	1	1	1	1	1	Fe-S cluster-containing oxidoreductase, includes glycolate oxidase subunit GlcF
GlpG	O	1	1	0	1	1	1	Membrane-associated serine protease, rhomboid family
GlsA	E	0	0	1	0	0	0	Glutaminase
GltA	C	2	2	2	2	2	2	Citrate synthase
GltB2	E	0	0	1	0	0	0	Glutamate synthase domain 2
GltD	ER	0	0	1	0	0	0	NADPH-dependent glutamate synthase beta chain or related oxidoreductase
GltP	C	1	1	1	0	0	0	Na+/H+-dicarboxylate symporter
GltS	E	0	1	1	1	1	1	Na+/glutamate symporter
GlxA	K	0	0	0	1	0	1	Transcriptional regulator GlxA, contains an amidase domain and an AraC-type DNA-binding HTH domain
GlyA	E	2	1	2	2	2	2	Glycine/serine hydroxymethyltransferase
GlyQ	J	1	1	1	1	1	1	Glycyl-tRNA synthetase, alpha subunit
GlyS	J	1	1	1	1	1	1	Glycyl-tRNA synthetase, beta subunit
Gmd	M	0	0	0	1	0	0	GDP-D-mannose dehydratase
GmhA	G	0	1	1	1	1	1	Phosphoheptose isomerase
Gmk	F	1	1	1	1	1	1	Guanylate kinase
Gph	C	3	3	3	3	4	4	Phosphoglycolate phosphatase, HAD superfamily
GpmI	G	1	1	1	1	1	1	Phosphoglycerate mutase (BPG-independent), AlkP superfamily
GppA	FT	0	1	1	2	2	2	Exopolyphosphatase/pppGpp-phosphohydrolase
GpsA	C	1	1	1	2	2	2	Glycerol-3-phosphate dehydrogenase
GreA	K	1	1	1	1	1	1	Transcription elongation factor, GreA/GreB family
GroEL	O	1	1	1	1	1	1	Chaperonin GroEL (HSP60 family)
GroES	O	1	1	1	1	1	1	Co-chaperonin GroES (HSP10)
GrpB	R	0	1	0	0	0	0	GrpB domain, predicted nucleotidyltransferase, UPF0157 family
GrpE	O	1	1	1	1	1	1	Molecular chaperone GrpE (heat shock protein HSP-70)
GsiA	O	0	0	0	0	2	0	ABC-type glutathione transport system ATPase component, contains duplicated ATPase domain
Gsp	E	1	1	1	1	1	1	Glutathionylspermidine synthase, CHAP domain
GtrA	I	0	0	0	0	0	2	Putative flippase GtrA (transmembrane translocase of bactoprenol-linked glucose)
GuaA1	F	0	0	1	1	1	1	GMP synthase, glutamine amidotransferase domain
GuaA2	F	1	1	1	1	1	1	GMP synthase, PP-ATPase domain/subunit
GuaB	F	1	1	1	2	2	2	IMP dehydrogenase/GMP reductase
GutQ	GM	1	1	1	1	1	1	D-arabinose 5-phosphate isomerase GutQ
GyrA	L	0	1	1	1	1	1	DNA gyrase/topoisomerase IV, subunit A
GyrB	L	1	1	1	1	1	1	DNA gyrase/topoisomerase IV, subunit B
H3TH	L	0	0	0	1	1	1	Predicted 5' DNA nuclease, flap endonuclease-1-like, helix-3-turn-helix (H3TH) domain
HDGYP	T	0	2	1	5	1	3	HD-GYP domain, c-di-GMP phosphodiesterase class II (or its inactivated variant)
HDOD	T	4	1	2	2	2	2	HD-like signal output (HDOD) domain, no enzymatic activity
HEPN	V	0	0	0	0	1	0	HEPN domain protein, predicted toxin of MNT-HEPN system
HIS2	ER	1	1	1	1	1	1	Histidinol phosphatase or related hydrolase of the PHP family
HP0602	L	1	1	1	0	0	1	3-Methyladenine DNA glycosylase, HhH-GPD/Endo3 superfamily
Hcp	U	1	0	0	0	1	0	Type VI protein secretion system component Hcp (secreted cytotoxin)
HemA	H	1	1	1	1	1	1	Glutamyl-tRNA reductase
HemB	H	1	1	1	1	1	1	Delta-aminolevulinic acid dehydratase, porphobilinogen synthase
HemC	H	1	1	1	1	1	1	Porphobilinogen deaminase
HemD	H	1	1	1	1	1	1	Uroporphyrinogen-III synthase
HemE	H	0	1	1	1	1	1	Uroporphyrinogen-III decarboxylase HemE
HemH	H	1	1	1	2	1	1	Protoheme ferro-lyase (ferrochelatase)
HemJ	H	1	1	1	1	1	1	Protoporphyrinogen oxidase HemJ (unrelated to HemG or HemY)
HemK	J	1	1	1	1	1	1	Methylase of polypeptide chain release factors
HemL	H	1	1	1	1	1	1	Glutamate-1-semialdehyde aminotransferase
HemN	H	2	2	2	2	2	2	Coproporphyrinogen-III oxidase HemN (oxygen-independent) or related Fe-S oxidoreductase
HerA	L	1	0	0	0	3	0	Archaeal DNA helicase HerA or a related bacterial ATPase, contains HAS-barrel and ATPase domains
HflB	O	1	1	2	2	2	4	ATP-dependent Zn proteases
HflC	O	1	2	2	1	2	2	Regulator of protease activity HflC, stomatin/prohibitin superfamily
HicB	R	0	0	1	0	1	0	Predicted nuclease of the RNAse H fold, HicB family
HigA	V	1	0	0	1	0	0	Antitoxin component HigA of the HigAB toxin-antitoxin module, contains an N-terminal HTH domain
HigB	JV	1	0	0	1	0	0	mRNA-degrading endonuclease (mRNA interferase) HigB, toxic component of the HigAB toxin-antitoxin module
HimA	L	1	2	1	1	2	1	Bacterial nucleoid DNA-binding protein IHF-alpha
HinT	FR	2	3	2	3	3	3	Purine nucleoside phosphoramidase/Ap4A hydrolase, histidine triade (HIT) family
HipA	T	0	1	0	0	0	0	Serine/threonine protein kinase HipA, toxin component of the HipAB toxin-antitoxin module
HipB	K	0	0	0	1	1	0	Transcriptional regulator, contains XRE-family HTH domain
HisA	E	1	1	1	1	1	1	Phosphoribosylformimino-5-aminoimidazole carboxamide ribonucleotide (ProFAR) isomerase
HisB1/GmhB	E	0	1	0	1	1	1	Histidinol phosphatase/D-glycero-mannoheptose bisphosphatephosphatase, HAD superfamily
HisB2	E	1	1	1	1	1	1	Imidazoleglycerol phosphate dehydratase HisB
HisC	E	1	1	1	1	1	1	Histidinol-phosphate/aromatic aminotransferase or cobyric acid decarboxylase
HisD	E	1	1	1	1	1	1	Histidinol dehydrogenase
HisF	E	1	2	3	1	1	1	Imidazole glycerol phosphate synthase subunit HisF
HisG	E	1	1	1	1	1	1	ATP phosphoribosyltransferase
HisH	E	1	2	3	1	1	1	Imidazoleglycerol phosphate synthase glutamine amidotransferase subunit HisH
HisI1	E	1	1	1	1	1	1	Phosphoribosyl-AMP cyclohydrolase
HisI2	E	0	0	0	1	1	1	Phosphoribosyl-ATP pyrophosphohydrolase
HisJ	ET	0	1	1	5	0	0	ABC-type amino acid transport/signal transduction system, periplasmic component/domain
HisM	E	0	2	0	0	0	0	ABC-type amino acid transport system, permease component
HisS	J	2	2	2	2	2	2	Histidyl-tRNA synthetase
HmoA	H	0	0	0	1	0	0	Heme-degrading monooxygenase HmoA and related ABM domain proteins
HolA	L	1	1	1	1	1	1	DNA polymerase III, delta subunit
HpcH	G	0	0	0	0	0	1	2-keto-3-deoxy-L-rhamnonate aldolase RhmA
Hpt1	H	1	1	1	1	1	1	Hypoxanthine phosphoribosyltransferase
HrcA	K	0	0	0	1	1	1	Transcriptional regulator of heat shock response
HsdM	V	3	2	2	1	3	3	Type I restriction-modification system, DNA methylase subunit
HsdR	V	1	0	0	1	0	1	Type I site-specific restriction endonuclease, part of a restriction-modification system
HsdS	V	2	1	0	0	0	2	Restriction endonuclease S subunit
HslJ	O	1	1	0	1	1	1	Heat shock protein HslJ
HslR	J	1	1	1	1	1	1	Ribosomal 50S subunit-recycling heat shock protein, contains S4 domain
HslU	O	1	1	1	1	1	1	ATP-dependent protease HslVU (ClpYQ), ATPase subunit HslU
HslV	O	1	1	1	1	1	1	ATP-dependent protease HslVU (ClpYQ), peptidase subunit
HtpG	O	1	1	1	1	1	1	Molecular chaperone, HSP90 family
HtpX	O	1	1	2	1	2	1	Zn-dependent protease with chaperone function
HugX	P	1	1	0	0	0	0	Putative heme iron utilization protein
HutH	E	0	0	0	1	0	1	Histidine ammonia-lyase
HxlR	K	4	3	3	0	0	0	DNA-binding transcriptional regulator, HxlR family
HyaA	C	1	1	3	1	1	1	Ni,Fe-hydrogenase I small subunit
HyaB	C	1	1	3	1	1	1	Ni,Fe-hydrogenase I large subunit
HyaC	C	1	1	2	1	1	1	Ni,Fe-hydrogenase I cytochrome b subunit
HyaD	C	1	1	2	1	1	1	Ni,Fe-hydrogenase maturation factor
HybA	C	1	2	2	1	1	1	Fe-S-cluster-containing dehydrogenase component (DMSO reductase)
HybF	O	1	1	1	1	1	1	Hydrogenase maturation factor HypA/HybF, metallochaperone involved in Ni insertion
HycB	C	0	0	0	2	0	2	Fe-S-cluster-containing hydrogenase component 2
HyfB	CP	0	0	0	0	1	0	Formate hydrogenlyase subunit 3/Multisubunit Na+/H+ antiporter, MnhD subunit
HypB	O	1	1	2	1	1	1	Hydrogenase/urease maturation factor HypB, Ni2+-binding GTPase
HypC	O	1	1	1	1	1	1	Hydrogenase maturation factor HybG, HypC/HupF family
HypD	O	1	1	1	1	1	1	Hydrogenase maturation factor HypD
HypE	O	1	1	1	1	1	1	Carbamoyl dehydratase HypE (hydrogenase maturation factor)
HypF	O	1	1	1	1	1	1	Hydrogenase maturation factor HypF (carbamoyltransferase)
IS285	X	1	0	0	0	2	0	Transposase (or an inactivated derivative)
IbpA	O	1	0	1	1	1	0	Small heat shock protein IbpA, HSP20 family
IcdM	C	1	1	1	1	1	1	Monomeric isocitrate dehydrogenase
IcmF	U	1	0	0	0	1	0	Type VI protein secretion system component VasK
IleS	J	1	1	1	1	1	1	Isoleucyl-tRNA synthetase
IlvA	E	1	1	1	1	1	1	Threonine deaminase
IlvB	EH	2	2	2	2	2	2	Acetolactate synthase large subunit or other thiamine pyrophosphate-requiring enzyme
IlvC	EH	1	1	1	1	1	1	Ketol-acid reductoisomerase
IlvD	EG	1	1	1	1	1	1	Dihydroxyacid dehydratase/phosphogluconate dehydratase
IlvE	EH	1	2	1	2	3	2	Branched-chain amino acid aminotransferase/4-amino-4-deoxychorismate lyase
IlvH	E	1	1	1	1	1	1	Acetolactate synthase, small subunit
ImmA	O	0	0	0	0	0	1	Zn-dependent peptidase ImmA, M78 family
InfA	J	1	1	1	1	1	1	Translation initiation factor IF-1
InfB	J	1	1	1	1	1	1	Translation initiation factor IF-2, a GTPase
InfC	J	1	1	1	1	1	1	Translation initiation factor IF-3
InsE	X	0	0	0	1	0	12	Transposase InsE and inactivated derivatives
IrpA	S	1	1	1	1	1	1	Imelysin-like iron-regulated protein IrpA, duplicated M75 peptidase-like domain
IscR	K	2	2	3	3	3	3	DNA-binding transcriptional regulator, IscR family
IscU	O	0	0	1	1	1	1	Fe-S cluster assembly scaffold protein IscU, NifU family
IspA	H	2	2	2	2	2	2	Geranylgeranyl pyrophosphate synthase
IspD	I	0	0	0	1	1	1	2-C-methyl-D-erythritol 4-phosphate cytidylyltransferase
IspE	I	1	1	1	1	1	1	4-diphosphocytidyl-2C-methyl-D-erythritol kinase
IspF	I	1	1	1	1	1	1	2C-methyl-D-erythritol 2,4-cyclodiphosphate synthase
IspG	I	1	1	1	1	1	1	4-hydroxy-3-methylbut-2-en-1-yl diphosphate synthase IspG/GcpE
IspH	I	1	1	1	1	1	1	4-Hydroxy-3-methylbut-2-enyl diphosphate reductase IspH
Jag	R	0	0	0	1	1	1	Predicted RNA-binding protein Jag (SpoIIIJ-associated), conains KH and R3H domains
KatE	P	1	1	0	2	1	1	Catalase
KatG	P	0	0	1	0	0	0	Catalase (peroxidase I)
KdsA	M	0	1	1	1	1	1	3-deoxy-D-manno-octulosonic acid (KDO) 8-phosphate synthase
KdsB	M	1	1	1	1	1	1	CMP-2-keto-3-deoxyoctulosonic acid synthetase
KdsC	MR	1	1	1	1	1	1	3-deoxy-D-manno-octulosonate 8-phosphate phosphatase KdsC and related HAD superfamily phosphatases
KdtA	M	1	1	1	1	1	1	3-deoxy-D-manno-octulosonic-acid transferase
KefB	P	2	3	2	2	2	2	Kef-type K+ transport system, membrane component KefB
LRR	K	0	0	0	0	2	0	Leucine-rich repeat (LRR) protein
LdhA	CHR	1	1	1	1	1	1	Lactate dehydrogenase or related 2-hydroxyacid dehydrogenase
LemA	M	0	0	1	0	0	0	Magnetosome formation protein MamQ, lipoprotein antigen LemA family
LepA	J	1	1	1	1	1	1	Translation elongation factor EF-4, membrane-bound GTPase
LepB	U	0	1	0	2	1	1	Signal peptidase I
LeuA	E	3	2	2	2	3	3	Isopropylmalate/homocitrate/citramalate synthases
LeuB	CE	1	1	1	1	1	1	Isocitrate/isopropylmalate dehydrogenase
LeuC	E	1	1	1	1	1	1	Homoaconitase/3-isopropylmalate dehydratase large subunit
LeuD	E	1	1	1	1	1	1	3-isopropylmalate dehydratase small subunit
LeuS	J	1	1	1	1	1	1	Leucyl-tRNA synthetase
Lgt	M	1	1	1	1	1	1	Prolipoprotein diacylglyceryltransferase
LhgO	G	1	1	2	1	1	1	L-2-hydroxyglutarate oxidase LhgO
Lig	L	1	1	1	1	1	1	NAD-dependent DNA ligase
LigB	Q	1	1	1	1	1	0	Aromatic ring-opening dioxygenase, catalytic subunit, LigB family
LigW	G	1	1	0	0	0	0	5-carboxyvanillate decarboxylase LigW (lignin degradation), amidohydro domain
LipA	H	1	1	1	1	1	1	Lipoate synthase
LivF	E	0	0	1	0	0	0	ABC-type branched-chain amino acid transport system, ATPase component LivF
LivH	E	0	0	1	0	0	0	Branched-chain amino acid ABC-type transport system, permease component
LivK	E	1	1	2	1	1	1	ABC-type branched-chain amino acid transport system, periplasmic component
LivM	E	0	0	1	0	0	0	ABC-type branched-chain amino acid transport system, permease component
LldD	CIR	0	0	1	0	0	0	FMN-dependent dehydrogenase, includes L-lactate dehydrogenase and type II isopentenyl diphosphate isomerase
LldP	C	1	1	1	0	0	0	L-lactate permease
LmbE	G	0	0	0	0	1	0	N-acetylglucosaminyl deacetylase, LmbE family
Lnt	M	1	1	1	1	1	1	Apolipoprotein N-acyltransferase
LolA	M	1	1	0	0	1	0	Outer membrane lipoprotein-sorting protein
LolD	M	5	4	5	4	2	3	ABC-type lipoprotein export system, ATPase component
LolE	M	1	1	3	2	1	2	ABC-type transport system involved in lipoprotein release, permease component LolC
Lon	O	1	1	1	1	1	1	ATP-dependent Lon protease, bacterial type
Lpd	C	1	1	1	1	1	1	Dihydrolipoamide dehydrogenase (E3) component of pyruvate/2-oxoglutarate dehydrogenase complex or glutathione oxidoreductase
LplA	H	1	1	1	1	1	1	Lipoate-protein ligase A
LptA	M	1	1	1	1	1	1	Lipopolysaccharide export system protein LptA
LptB	M	1	1	1	1	1	1	ABC-type lipopolysaccharide export system, ATPase component
LptD	M	1	1	1	2	1	2	LPS assembly outer membrane protein LptD (organic solvent tolerance protein OstA)
LptF	MN	2	2	2	2	2	2	Lipopolysaccharide export LptBFGC system, permease protein LptF
LpxA	M	1	1	1	1	1	1	Acyl-[acyl carrier protein]--UDP-N-acetylglucosamine O-acyltransferase
LpxB	M	1	1	1	1	1	1	Lipid A disaccharide synthetase
LpxC	M	1	1	1	1	1	1	UDP-3-O-acyl-N-acetylglucosamine deacetylase
LpxD	M	1	1	1	4	1	2	UDP-3-O-[3-hydroxymyristoyl] glucosamine N-acyltransferase
LpxH	M	1	1	1	1	1	1	UDP-2,3-diacylglucosamine pyrophosphatase LpxH
LpxK	M	1	1	1	1	1	1	Tetraacyldisaccharide-1-P 4'-kinase (Lipid A 4'-kinase)
LpxP	I	0	1	1	1	1	1	Palmitoleoyl-ACP: Kdo2-lipid-IV acyltransferase (lipid A biosynthesis)
LrgB	M	0	0	1	0	0	0	Putative effector of murein hydrolase
Lrp	K	0	0	0	2	0	2	DNA-binding transcriptional regulator, Lrp family
LspA	MU	1	1	1	1	1	1	Lipoprotein signal peptidase
LutB	C	1	1	1	0	0	0	L-lactate utilization protein LutB, contains a ferredoxin-type domain
LutC	C	1	1	1	0	0	0	L-lactate utilization protein LutC, contains LUD domain
LuxS	T	1	1	1	1	1	1	S-ribosylhomocysteine lyase LuxS, autoinducer biosynthesis
Lys9	E	2	2	2	2	2	2	Saccharopine dehydrogenase, NADP-dependent
LysA	E	2	2	2	2	2	2	Diaminopimelate decarboxylase
LysR	K	4	5	4	2	3	4	DNA-binding transcriptional regulator, LysR family
LysU	J	1	1	1	1	1	1	Lysyl-tRNA synthetase (class II)
LysX	EHJQ	1	1	1	1	1	1	Glutathione synthase, LysX or RimK-type ligase, ATP-grasp superfamily
LytT	KT	1	0	1	1	1	0	DNA-binding response regulator, LytR/AlgR family
MET17	E	1	1	1	1	1	1	O-acetylhomoserine/O-acetylserine sulfhydrylase, pyridoxal phosphate-dependent
MET2	E	1	1	1	1	1	1	Homoserine O-acetyltransferase
MJ0435	R	0	0	0	0	1	0	Predicted nucleotidyltransferase MJ0435
MMPL	R	1	1	1	1	1	1	Predicted exporter protein, RND superfamily
Maf	Q	1	1	1	1	1	1	7-methyl-GTP pyrophosphatase and related NTP pyrophosphatases, Maf/HAM1 superfamily
MalY	ER	1	1	1	1	1	1	Bifunctional PLP-dependent enzyme with beta-cystathionase and maltose regulon repressor activities
ManB	G	2	2	3	2	2	2	Phosphomannomutase
ManC	G	0	0	1	1	0	0	Mannose-6-phosphate isomerase, cupin superfamily
MaoC	I	1	2	1	2	2	2	Acyl-CoA dehydratase PaaZ
Map	J	1	1	1	1	1	1	Methionine aminopeptidase
MarC	E	2	2	0	1	1	1	Small neutral amino acid transporter SnatA, MarC family
MarR	K	2	2	2	2	2	2	DNA-binding transcriptional regulator, MarR family
MauG	O	3	3	3	2	2	2	Cytochrome c peroxidase
MazF	V	0	0	1	0	1	0	mRNA-degrading endonuclease MazF, toxin component of the MazEF toxin-antitoxin module
MazG	V	0	0	0	1	0	0	NTP pyrophosphatase, house-cleaning of non-canonical NTPs
McrB	V	0	0	0	1	0	0	5-methylcytosine-specific restriction endonuclease McrBC, GTP-binding regulatory subunit McrB
McrC	V	0	1	1	1	0	0	5-methylcytosine-specific restriction endonuclease McrBC, regulatory subunit McrC
MdaB	R	3	2	2	1	1	1	Putative NADPH-quinone reductase (modulator of drug activity B)
Mdh	C	1	1	1	1	1	1	Malate/lactate dehydrogenase
MdlB	V	5	5	4	3	4	2	ABC-type multidrug transport system, ATPase and permease component
MdoB	M	0	0	2	0	2	1	Phosphoglycerol transferase MdoB/OpgB, AlkP superfamily
MelB	G	0	0	1	1	1	0	Na+/melibiose symporter or related transporter
MenE/FadK	I	3	2	1	1	1	1	O-succinylbenzoic acid-CoA ligase MenE or related acyl-CoA synthetase (AMP-forming)
MenH	HR	4	4	4	4	1	4	2-succinyl-6-hydroxy-2,4-cyclohexadiene-1-carboxylate synthase MenH and related esterases, alpha/beta hydrolase fold
MetC	E	2	2	2	2	2	2	Cystathionine beta-lyase/cystathionine gamma-synthase
MetE	E	1	1	1	2	2	2	Methionine synthase II (cobalamin-independent)
MetF	E	1	1	1	1	1	1	5,10-methylenetetrahydrofolate reductase
MetG	J	1	1	1	1	1	1	Methionyl-tRNA synthetase
MetH1	E	0	0	0	1	1	1	Methionine synthase I (cobalamin-dependent), methyltransferase domain
MetH2	E	1	1	1	1	1	1	Methionine synthase I, cobalamin-binding domain
MetK	H	1	1	1	1	1	1	S-adenosylmethionine synthetase
MetL1	E	1	1	1	1	1	1	Aspartate kinase
Mfd	LK	1	1	1	2	2	2	Transcription-repair coupling factor (superfamily II helicase)
MgtC	P	1	1	1	1	1	1	Membrane component of predicted Mg2+ transport system, contains DUF4010 domain
MgtE	P	1	1	0	0	0	0	Mg/Co/Ni transporter MgtE (contains CBS domain)
Mho1	R	0	0	0	1	1	1	Predicted class III extradiol dioxygenase, MEMO1 family
MhpD	Q	2	0	0	0	0	0	2-keto-4-pentenoate hydratase
MhpF	Q	1	0	0	0	0	0	Acetaldehyde dehydrogenase (acetylating)
MiaA	J	1	1	1	1	1	1	tRNA A37 N6-isopentenylltransferase MiaA
MiaB	J	3	3	3	3	3	3	tRNA A37 methylthiotransferase MiaB
MidA	R	1	0	0	0	0	0	SAM-dependent methyltransferase, MidA family
MlaA	M	1	1	1	1	1	1	Lipoprotein subunit MlaA of the ABC-type intermembrane phospholipid transporter Mla
MlaC	M	1	1	1	1	1	1	Periplasmic subunit MlaC of the ABC-type intermembrane phospholipid transporter Mla
MlaD	M	1	1	1	2	1	2	Periplasmic subunit MlaD of the ABC-type intermembrane phospholipid transporter Mla
MlaE	M	1	1	1	1	1	1	Permease subunit MlaE of the ABC-type intermembrane phospholipid transporter Mla
MlaF	M	1	1	1	1	1	1	ATPase subunit MlaF of the ABC-type intermembrane phospholipid transporter Mla
MltA	M	1	1	1	1	1	1	Membrane-bound lytic murein transglycosylase
MltE	M	0	0	1	0	1	0	Soluble lytic murein transglycosylase or regulatory protein s ( may contain LysM/invasin domain)
MltG	M	1	1	1	1	1	1	Endolytic transglycosylase MltG, terminates peptidoglycan polymerization
MmsB	I	1	1	1	1	0	0	3-hydroxyisobutyrate dehydrogenase or related beta-hydroxyacid dehydrogenase
MnhC	P	0	0	0	0	1	0	Multisubunit Na+/H+ antiporter, MnhC subunit
MnhE	P	0	0	0	0	1	0	Multisubunit Na+/H+ antiporter, MnhE subunit
MnhF	P	0	0	0	0	1	0	Multisubunit Na+/H+ antiporter, MnhF subunit
MnhG	P	0	0	0	0	1	0	Multisubunit Na+/H+ antiporter, MnhG subunit
MnmA	J	2	2	2	2	2	1	tRNA U34 2-thiouridine synthase MnmA/TrmU, contains the PP-loop ATPase domain
MnmC	J	1	1	1	1	1	1	tRNA U34 5-methylaminomethyl-2-thiouridine-forming methyltransferase MnmC
MnmE	J	1	1	1	1	1	1	tRNA U34 5-carboxymethylaminomethyl modifying GTPase MnmE/TrmE
MnmG	J	1	1	1	1	1	1	tRNA U34 5-carboxymethylaminomethyl modifying enzyme MnmG/GidA
MntH	P	0	0	1	0	1	0	Mn2+ or Fe2+ transporter, NRAMP family
MntP	P	1	1	1	1	1	1	Putative Mn2+ efflux pump MntP
MoaA	H	1	1	1	1	1	1	GTP 3',8-cyclase (molybdenum cofactor biosynthesis protein MoaA)
MoaB	H	1	1	1	1	1	1	Molybdopterin biosynthesis enzyme MoaB/MogA
MoaC	H	1	1	1	1	1	1	Molybdenum cofactor biosynthesis enzyme MoaC
MoaE	H	1	1	1	1	1	1	Molybdopterin synthase catalytic subunit MoaE
MobA	H	1	1	1	1	1	1	Molybdopterin-guanine dinucleotide biosynthesis protein A
MobB	H	1	1	1	1	1	1	Molybdopterin-guanine dinucleotide biosynthesis protein
ModA	P	1	1	1	1	1	1	ABC-type molybdate transport system, periplasmic Mo-binding protein ModA
ModB	P	1	1	1	1	1	1	ABC-type molybdate transport system, permease component ModB
ModE	K	1	1	1	1	2	0	DNA-binding transcriptional regulator ModE (molybdenum-dependent)
ModF	P	1	1	1	1	1	1	ABC-type molybdenum transport system, ATPase component ModF/photorepair protein PhrA
MoeA	H	2	2	2	2	2	2	Molybdopterin Mo-transferase (molybdopterin biosynthesis)
MopI	H	0	0	0	4	4	2	Molybdopterin-binding protein MopI
MotA	N	1	1	1	1	1	1	Flagellar motor component MotA
MotB	N	1	1	1	2	2	2	Flagellar motor protein MotB
MotE	N	0	0	0	0	1	0	Flagellar motility protein MotE, a chaperone for MotC folding
MqnA	H	1	1	1	1	1	1	Chorismate dehydratase (menaquinone biosynthesis, futalosine pathway)
MqnD	H	1	1	1	1	1	1	1,4-dihydroxy-6-naphtoate synthase (menaquinone biosynthesis, futalosine pathway)
MrcB	M	1	1	1	1	1	1	Penicillin-binding protein 1B/1F, peptidoglycan transglycosylase/transpeptidase
MreB	DZ	1	1	1	1	1	1	Cell shape-determining ATPase MreB, actin-like superfamily
MreC	DZ	1	1	1	1	2	1	Cell shape-determining protein MreC
Mrp	D	1	1	1	1	1	1	Fe-S cluster carrier ATPase, Mrp/ApbC/NBP35 family
MscL	M	1	1	0	0	0	0	Large-conductance mechanosensitive channel
MscS	M	2	2	2	3	3	3	Small-conductance mechanosensitive channel
MsrA	O	1	1	1	1	1	1	Peptide methionine sulfoxide reductase MsrA
MsrB	O	1	1	1	0	1	1	Peptide methionine sulfoxide reductase MsrB
MsrP	C	0	0	1	1	2	1	Molybdopterin-dependent catalytic subunit of periplasmic DMSO/TMAO and protein-methionine-sulfoxide reductases
MsrQ	C	0	0	1	0	0	0	Heme-binding membrane subunit of periplasmic DMSO/TMAO and protein-methionine-sulfoxide reductases
MtnN	FH	2	1	1	2	2	1	Nucleoside phosphorylase/nucleosidase, includes 5'-methylthioadenosine/S-adenosylhomocysteine nucleosidase MtnN and futalosine hydrolase MqnB
Mug	L	0	0	0	0	0	1	G:T/U-mismatch repair DNA glycosylase
MurA	M	0	1	1	1	1	1	UDP-N-acetylglucosamine enolpyruvyl transferase
MurB	M	1	1	1	1	1	1	UDP-N-acetylenolpyruvoylglucosamine reductase
MurC	M	1	1	1	1	1	1	UDP-N-acetylmuramate-alanine ligase MurC and related ligases, MurC/Mpl family
MurD	M	1	1	1	1	1	1	UDP-N-acetylmuramoylalanine-D-glutamate ligase
MurE	M	1	1	1	1	1	1	UDP-N-acetylmuramyl tripeptide synthase
MurF	M	1	1	1	1	1	1	UDP-N-acetylmuramyl pentapeptide synthase
MurG	M	1	1	1	1	1	1	UDP-N-acetylglucosamine:LPS N-acetylglucosamine transferase
MurI	M	1	1	1	1	1	1	Glutamate racemase
MurJ	M	1	1	1	1	1	1	Lipid II flippase MurJ/MviN (peptidoglycan biosynthesis)
MutK	L	1	1	1	2	0	0	Membrane protein MutK/YedI, may be involved in DNA repair
MutS	L	1	1	1	1	1	1	DNA mismatch repair ATPase MutS
MutS2	L	1	1	1	1	1	1	dsDNA-specific endonuclease/ATPase MutS2
MutT	V	0	0	0	2	1	1	8-oxo-dGTP pyrophosphatase MutT and related house-cleaning NTP pyrophosphohydrolases, NUDIX family
MviM	R	0	0	0	2	0	1	Predicted dehydrogenase
NIF3	H	1	1	1	1	1	1	Putative GTP cyclohydrolase 1 type 2, NIF3 family
NadA	H	1	1	1	1	1	1	Quinolinate synthase
NadB	H	1	1	1	1	1	1	Aspartate oxidase
NadC	H	2	2	2	1	1	2	Nicotinate-nucleotide pyrophosphorylase
NadD	H	1	1	1	1	1	1	Nicotinate-nucleotide adenylyltransferase NadD
NadE	H	1	1	1	1	1	1	NH3-dependent NAD+ synthetase
NadK	H	1	1	1	1	1	1	NAD kinase
NapB	CP	1	1	1	2	2	2	Nitrate reductase cytochrome c-type subunit NapB
NapD	O	0	0	0	1	1	1	Cytoplasmic chaperone NapD for the signal peptide of periplasmic nitrate reductase NapAB
NapF	C	0	0	0	7	9	9	Ferredoxin
NapH	C	3	2	3	2	4	3	Polyferredoxin NapH
NarQ	T	0	0	0	0	1	0	Signal transduction histidine kinase NarQ, nitrate/nitrite-specific
Ndh	C	1	2	2	0	0	0	NADH dehydrogenase, FAD-containing subunit
Ndk	F	1	1	1	1	1	1	Nucleoside diphosphate kinase
NeuA	M	1	4	1	2	3	2	CMP-N-acetylneuraminic acid synthetase, NeuA/PseF family
NfnB	C	1	1	1	1	1	1	Nitroreductase
Nfo	L	1	1	1	1	1	1	Endonuclease IV
NhaA	CP	1	2	2	1	0	1	Na+/H+ antiporter NhaA
NifS	E	1	1	2	0	0	0	Cysteine desulfurase/Cysteine sulfinate desulfinase IscS or related enzyme, NifS family
NifU	O	2	2	1	2	2	2	Fe-S cluster biogenesis protein NfuA, 4Fe-4S-binding domain
NifX	O	0	0	1	0	0	0	Predicted Fe-Mo cluster-binding protein, NifX family
NimA	V	1	2	2	1	1	1	Nitroimidazole reductase NimA or a related FMN-containing flavoprotein, pyridoxamine 5'-phosphate oxidase superfamily
NirB	C	0	0	0	1	1	1	NAD(P)H-nitrite reductase, large subunit
Nit2	C	1	1	1	1	1	1	Omega-amidase YafV/Nit2, hydrolyzes alpha-ketoglutaramate
NlpC	M	0	1	0	1	0	1	Cell wall-associated hydrolase, NlpC_P60 family
NlpD	M	4	1	2	3	5	3	Murein DD-endopeptidase MepM and murein hydrolase activator NlpD, contains LysM domain
Nnr1	F	0	0	0	1	1	1	NAD(P)H-hydrate repair enzyme Nnr, NAD(P)H-hydrate epimerase domain
Nnr2	F	1	1	1	1	1	1	NAD(P)H-hydrate repair enzyme Nnr, NAD(P)H-hydrate dehydratase domain
NnrS	T	2	2	2	2	1	2	Nitric oxide response protein NnrS
Nnt1	O	0	0	0	1	1	1	Protein N-terminal and lysine N-methylase, NNT1/EFM7 family
NorB	P	0	0	1	1	0	1	Nitric oxide reductase large subunit
NosD	P	1	0	0	0	0	1	Nitrous oxide reductase accessory protein NosD, contains tandem CASH domains
NosL	P	1	0	1	1	0	2	Nitrous oxide reductase accessory protein NosL
NosY	O	0	0	0	0	0	1	ABC-type transport system involved in multi-copper enzyme maturation, permease component
NosZ	P	1	0	0	0	0	2	Nitrous oxide reductase
NptA	P	1	1	1	2	2	2	Na+/phosphate symporter
NqrF	C	1	0	0	0	0	0	Na+-transporting NADH:ubiquinone oxidoreductase, subunit NqrF
NrdA	F	1	1	1	1	1	1	Ribonucleotide reductase alpha subunit
NrdB	F	1	1	1	1	1	1	Ribonucleotide reductase beta subunit, ferritin-like domain
NrdD	F	1	1	1	1	1	1	Anaerobic ribonucleoside-triphosphate reductase
NrfA	P	0	1	1	0	0	0	Formate-dependent nitrite reductase, periplasmic cytochrome c552 subunit
NrnA	FT	2	2	2	2	2	2	nanoRNase/pAp phosphatase, hydrolyzes c-di-AMP and oligoRNAs
Nth	L	1	1	1	1	1	1	Endonuclease III
NtrB	T	0	0	0	0	1	0	Signal transduction histidine kinase NtrB, nitrogen specific
NtrY	T	0	0	0	0	1	0	Signal transduction histidine kinase NtrY involved in nitrogen fixation and metabolism regulation
NuoA	C	2	1	1	1	1	1	NADH:ubiquinone oxidoreductase subunit 3 (chain A)
NuoB	C	2	1	1	1	1	1	NADH:ubiquinone oxidoreductase 20 kD subunit (chain B) or related Fe-S oxidoreductase
NuoC	C	1	0	0	1	1	1	NADH:ubiquinone oxidoreductase 27 kD subunit (chain C)
NuoD	C	2	1	1	1	1	1	NADH:ubiquinone oxidoreductase 49 kD subunit (chain D)
NuoE	C	1	1	1	1	1	1	NADH:ubiquinone oxidoreductase 24 kD subunit (chain E)
NuoF	C	1	1	1	1	1	1	NADH:ubiquinone oxidoreductase, NADH-binding 51 kD subunit (chain F)
NuoG	C	1	0	0	2	2	2	NADH dehydrogenase/NADH:ubiquinone oxidoreductase 75 kD subunit (chain G)
NuoH	C	2	1	1	2	2	2	NADH:ubiquinone oxidoreductase subunit 1 (chain H)
NuoI	C	2	1	1	1	1	1	Formate hydrogenlyase subunit 6/NADH:ubiquinone oxidoreductase 23 kD subunit (chain I)
NuoJ	C	2	1	1	1	1	1	NADH:ubiquinone oxidoreductase subunit 6 (chain J)
NuoK	C	2	1	1	1	1	1	NADH:ubiquinone oxidoreductase subunit 11 or 4L (chain K)
NuoL	C	2	1	1	1	2	1	Membrane H+-translocase/NADH:ubiquinone oxidoreductase subunit 5 (chain L)/Multisubunit Na+/H+ antiporter, MnhA subunit
NuoM	C	2	1	1	1	1	1	NADH:ubiquinone oxidoreductase subunit 4 (chain M)
NuoN	C	2	1	1	1	1	1	NADH:ubiquinone oxidoreductase subunit 2 (chain N)
NusA	K	1	1	1	1	1	1	Transcription antitermination factor NusA, contains S1 and KH domains
NusB	K	0	1	1	1	1	1	Transcription antitermination protein NusB
NusG	K	1	1	1	1	1	1	Transcription termination/antitermination protein NusG
OCH1	M	0	0	0	0	1	0	Mannosyltransferase OCH1 or related enzyme
OadA1	C	1	1	2	1	1	1	Pyruvate/oxaloacetate carboxyltransferase
OafA	M	1	0	1	1	1	1	Peptidoglycan/LPS O-acetylase OafA/YrhL, contains acyltransferase and SGNH-hydrolase domains
Obg	DL	1	1	1	1	1	1	GTPase involved in cell partioning and DNA repair
OmpA	M	4	1	3	6	2	6	Outer membrane protein OmpA and related peptidoglycan-associated (lipo)proteins
OmpR	TK	24	21	31	22	17	16	DNA-binding response regulator, OmpR family, contains REC and winged-helix (wHTH) domain
OpgE	M	1	1	2	1	1	3	Phosphoethanolamine transferase for periplasmic glucans OpgE, AlkP superfamily
PAS	T	0	0	0	2	6	4	PAS domain
PEBP	R	1	0	1	1	0	1	Uncharacterized conserved protein, phosphatidylethanolamine-binding protein (PEBP) family
PPK2	C	3	3	3	3	3	3	Polyphosphate kinase 2, PPK2 family
PPX1	C	1	1	1	1	1	1	Inorganic pyrophosphatase/exopolyphosphatase
PaaD	O	1	1	1	1	1	1	Metal-sulfur cluster biosynthetic enzyme
PaaI	Q	0	0	0	0	0	1	Acyl-CoA thioesterase PaaI, contains HGG motif
PaaY	R	1	1	1	1	1	1	Carbonic anhydrase or acetyltransferase, isoleucine patch superfamily
PabA	EH	1	1	1	1	1	1	Anthranilate/para-aminobenzoate synthase component II (glutamine amidotransferase)
PanB	H	1	1	1	1	1	1	Ketopantoate hydroxymethyltransferase
PanC	H	1	1	1	1	1	1	Panthothenate synthetase
PanD	H	1	1	1	1	1	1	Aspartate 1-decarboxylase
PanE	H	1	0	1	0	0	0	Ketopantoate reductase
ParA	DN	2	1	1	2	3	1	ParA-like ATPase involved in chromosome/plasmid partitioning or cellulose biosynthesis protein BcsQ
PccA	I	1	1	1	2	2	2	Acetyl/propionyl-CoA carboxylase, alpha subunit
PckA	C	1	1	1	1	1	1	Phosphoenolpyruvate carboxykinase, ATP-dependent
PcnB	J	1	1	1	1	1	1	tRNA nucleotidyltransferase/poly(A) polymerase
PdxA	H	1	1	1	1	1	1	4-hydroxy-L-threonine phosphate dehydrogenase PdxA
PdxH	H	1	1	1	1	1	1	Pyridoxine/pyridoxamine 5'-phosphate oxidase
PdxI	HR	1	1	1	1	1	1	Pyridoxal reductase PdxI or related oxidoreductase, aldo/keto reductase family
PdxJ	H	1	1	1	1	1	1	Pyridoxine 5'-phosphate synthase PdxJ
PepB	E	1	1	1	1	1	1	Leucyl aminopeptidase
PepD2	E	1	1	1	1	1	1	Di- or tripeptidase
PepE	E	0	1	1	0	0	0	Peptidase E
PepP	E	1	1	1	1	1	1	Xaa-Pro aminopeptidase
PerM	R	2	2	3	2	3	1	Predicted PurR-regulated permease PerM
PflA	O	0	1	1	1	1	1	Pyruvate-formate lyase-activating enzyme
Pgi	G	1	1	1	1	1	1	Glucose-6-phosphate isomerase
Pgk	G	1	1	1	1	1	1	3-phosphoglycerate kinase
PgpA	I	1	1	1	1	1	1	Phosphatidylglycerophosphatase A
PgsA	I	1	2	2	1	1	1	Phosphatidylglycerophosphate synthase
PhaF	QT	0	0	0	1	1	0	Polyhydroxyalkanoate synthesis regulator phasin
PheA	E	0	0	0	0	2	0	Chorismate mutase
PheA2	E	1	1	1	1	1	1	Prephenate dehydratase
PheS	J	1	1	1	1	1	1	Phenylalanyl-tRNA synthetase alpha subunit
PheT	J	1	1	1	2	1	2	Phenylalanyl-tRNA synthetase beta subunit
PhnA	R	1	1	1	2	1	2	Uncharacterized Zn-ribbon-containing protein
PhnD	P	0	1	0	0	1	1	ABC-type phosphate/phosphonate transport system, periplasmic component
PhoE	G	0	0	1	0	1	0	Broad specificity phosphatase PhoE
PhoU	P	1	0	1	1	1	1	Phosphate uptake regulator PhoU
PhrB	L	1	1	1	1	1	1	Deoxyribodipyrimidine photolyase
PhuW	R	1	1	0	0	0	0	Putative heme-binding protein PhuW
PhyH	Q	0	0	0	1	0	0	Ectoine hydroxylase-related dioxygenase, phytanoyl-CoA dioxygenase (PhyH) family
PitA	P	1	1	0	1	1	2	Phosphate/sulfate permease
PiuB	S	4	1	2	1	1	1	PepSY-associated TM region
PiuC	R	0	0	1	0	0	0	Predicted 2-oxoglutarate- and Fe(II)-dependent dioxygenase YbiX
PldA	M	1	1	1	1	1	1	Outer membrane phospholipase A
PleD	TK	0	2	1	0	1	0	Two-component response regulator, PleD family, consists of two REC domains and a diguanylate cyclase (GGDEF) domain
PlsC	I	1	2	2	1	1	1	1-acyl-sn-glycerol-3-phosphate acyltransferase
PlsX	I	1	1	1	1	1	1	Acyl-ACP:phosphate acyltransferase (fatty acid/phospholipid biosynthesis)
PlsY	I	1	1	1	1	1	1	Phospholipid biosynthesis protein PlsY, probable glycerol-3-phosphate acyltransferase
PncA	HR	1	2	1	2	1	2	Nicotinamidase-related amidase
PncC	H	1	1	1	1	1	1	Nicotinamide mononucleotide (NMN) deamidase PncC
Pnp	J	1	1	1	1	1	1	Polyribonucleotide nucleotidyltransferase (polynucleotide phosphorylase)
PnuC	H	1	0	0	0	0	0	Nicotinamide riboside transporter PnuC
PolA	L	1	1	1	1	1	1	DNA polymerase I, 3'-5' exonuclease and polymerase domains
PolC	L	0	0	0	1	0	1	DNA polymerase III, alpha subunit (gram-positive type)
PorA	C	1	1	1	1	1	1	Pyruvate:ferredoxin oxidoreductase or related 2-oxoacid:ferredoxin oxidoreductase, alpha subunit
PorB	C	1	1	1	1	1	1	Pyruvate:ferredoxin oxidoreductase or related 2-oxoacid:ferredoxin oxidoreductase, beta subunit
PorG	C	1	1	1	1	1	1	Pyruvate:ferredoxin oxidoreductase or related 2-oxoacid:ferredoxin oxidoreductase, gamma subunit
PotA	E	1	1	1	2	2	2	ABC-type Fe3+/spermidine/putrescine transport systems, ATPase component
PpiB	O	2	2	2	2	2	2	Peptidyl-prolyl cis-trans isomerase (rotamase) - cyclophilin family
PpnN	F	1	1	1	1	1	1	Nucleotide monophosphate nucleosidase PpnN/YdgH, Lonely Guy (LOG) family
PpnP	F	2	1	2	2	2	2	Pyrimidine/purine nucleoside phosphorylase YaiE/PpnP, UPF0345/DUF1255 family
Ppro0129	R	0	0	1	1	1	0	Predicted flavin-containing amine oxidase
PptA	Q	1	1	0	1	1	1	Phenylpyruvate tautomerase PptA, 4-oxalocrotonate tautomerase family
PqiA	M	0	0	0	2	0	2	Intermembrane transporter PqiABC subunit PqiA
PqiB	M	1	1	1	4	0	4	Intermembrane transporter PqiABC subunit PqiB
PqqL	R	2	2	2	2	2	2	Predicted Zn-dependent peptidase, M16 family
PreA	F	0	0	0	1	1	1	NAD-dependent dihydropyrimidine dehydrogenase, PreA subunit
PrfA	J	1	1	1	1	1	1	Protein chain release factor RF1
PrfB	J	1	1	1	1	1	1	Protein chain release factor PrfB
PriA	L	1	1	1	2	2	2	Primosomal protein N' (replication factor Y) - superfamily II helicase
PrmA	J	1	1	1	1	1	1	Ribosomal protein L11 methylase PrmA
ProA	E	1	1	1	1	1	1	Gamma-glutamyl phosphate reductase
ProB	E	0	0	0	1	1	1	Glutamate 5-kinase
ProC	E	1	1	1	1	1	1	Pyrroline-5-carboxylate reductase
ProP	GEPR	0	0	0	7	9	9	MFS family permease, includes anhydromuropeptide permease AmpG
ProS	J	1	1	1	1	1	1	Prolyl-tRNA synthetase
PrpB	G	3	1	1	1	2	1	2-Methylisocitrate lyase and related enzymes, PEP mutase family
PrpF	C	1	1	1	1	1	1	2-Methylaconitate cis-trans-isomerase PrpF (2-methyl citrate pathway)
PrsA	F	1	1	1	1	1	1	Phosphoribosylpyrophosphate synthetase
Psd	I	1	1	1	1	1	1	Phosphatidylserine decarboxylase
PspE	P	2	1	1	5	6	6	Rhodanese-related sulfurtransferase
PssA	I	1	1	1	1	1	1	Phosphatidylserine synthase
PstA	P	1	2	1	1	2	2	ABC-type phosphate transport system, permease component
PstB	P	1	2	1	1	2	2	ABC-type phosphate transport system, ATPase component
PstC	P	1	2	1	1	2	2	ABC-type phosphate transport system, permease component
PstS	P	1	2	1	1	2	2	ABC-type phosphate transport system, periplasmic component
Pta	C	1	1	1	1	1	1	Phosphotransacetylase (includes Pta, EutD and phosphobutyryltransferase)
Pth	J	1	1	1	1	1	1	Peptidyl-tRNA hydrolase
PucG	EF	1	1	1	1	1	1	Archaeal aspartate aminotransferase or a related aminotransferase, includes purine catabolism protein PucG
PulC	U	0	0	0	1	0	0	Type II secretory pathway, component PulC
PulD	U	0	0	0	3	2	2	Type II secretory pathway component GspD/PulD (secretin)
PulE	NUW	1	1	1	3	2	1	Type II secretory pathway ATPase GspE/PulE or T4P pilus assembly pathway ATPase PilB
PulF	NUW	1	1	1	2	1	1	Type II secretory pathway, component PulF
PulG	NUW	0	0	0	1	1	1	Type II secretory pathway, pseudopilin PulG
PulO	NU	0	0	0	1	1	1	Prepilin signal peptidase PulO (type II secretory pathway) or related peptidase
PurA	F	1	1	1	1	1	1	Adenylosuccinate synthase
PurB	F	1	1	1	1	1	1	Adenylosuccinate lyase
PurC	F	1	1	1	1	1	1	Phosphoribosylaminoimidazole-succinocarboxamide synthase
PurD	F	1	1	1	1	1	1	Phosphoribosylamine-glycine ligase
PurE	F	1	1	1	1	1	1	Phosphoribosylcarboxyaminoimidazole (NCAIR) mutase
PurF	F	1	1	1	1	1	1	Glutamine phosphoribosylpyrophosphate amidotransferase
PurH	F	1	1	1	1	1	1	AICAR transformylase/IMP cyclohydrolase PurH
PurL1	F	1	1	1	1	1	1	Phosphoribosylformylglycinamidine (FGAM) synthase, synthetase domain
PurL2	F	1	1	1	1	1	1	Phosphoribosylformylglycinamidine (FGAM) synthase, glutamine amidotransferase domain
PurM	F	1	1	1	1	1	1	Phosphoribosylaminoimidazole (AIR) synthetase
PurN	F	1	1	1	1	1	1	Folate-dependent phosphoribosylglycinamide formyltransferase PurN
PurS	F	1	1	1	1	1	1	Phosphoribosylformylglycinamidine (FGAM) synthase, PurS subunit
PurT	F	0	0	1	0	0	0	Formate-dependent phosphoribosylglycinamide formyltransferase (GAR transformylase)
PurU	F	1	1	1	1	1	1	Formyltetrahydrofolate hydrolase
PykF	G	1	1	1	1	1	1	Pyruvate kinase
PyrB	F	1	1	1	1	1	1	Aspartate carbamoyltransferase, catalytic subunit
PyrC	F	2	1	1	1	1	1	Dihydroorotase
PyrD	F	1	1	1	1	1	1	Dihydroorotate dehydrogenase
PyrE	F	1	1	1	1	1	1	Orotate phosphoribosyltransferase
PyrF	F	0	1	1	1	1	1	Orotidine-5'-phosphate decarboxylase
PyrG	F	1	1	1	1	1	1	CTP synthase (UTP-ammonia lyase)
PyrH	F	1	1	1	1	1	1	Uridylate kinase
QcrA/PetC	C	1	1	1	1	1	1	Rieske Fe-S protein
QcrB/PetB	C	1	1	1	1	1	1	Cytochrome b subunit of the bc complex
Qor	CR	1	1	1	1	1	1	NADPH:quinone reductase or related Zn-dependent oxidoreductase
QueA	J	1	1	1	1	1	1	S-adenosylmethionine:tRNA-ribosyltransferase-isomerase (queuine synthetase)
QueC	J	1	1	1	1	1	1	7-cyano-7-deazaguanine synthase (queuosine biosynthesis)
QueD	H	1	0	0	1	1	1	6-pyruvoyl-tetrahydropterin synthase
QueE	H	1	1	1	1	1	1	Organic radical activating enzyme NrdG/QueE
QueFC	J	1	1	1	1	1	1	NADPH-dependent 7-cyano-7-deazaguanine reductase QueF, C-terminal domain, T-fold superfamily
QueH	J	1	1	1	1	1	1	Epoxyqueuosine reductase QueH (tRNA modification)
RAD52	L	0	0	0	0	0	1	Recombinational DNA repair protein (RAD52 pathway)
RRM	J	0	0	0	1	1	1	RNA recognition motif (RRM) domain
RaiA	J	1	1	1	1	1	1	Ribosome-associated translation inhibitor RaiA
RarA	L	1	1	1	1	1	1	Replication-associated recombination protein RarA (DNA-dependent ATPase)
RbfA	J	1	1	1	1	1	1	Ribosome-binding factor RbfA
RbsB	G	0	0	0	0	1	0	ABC-type sugar transport system, periplasmic component, contains N-terminal xre family HTH domain
RcnA	P	1	1	1	0	1	0	ABC-type nickel/cobalt efflux system, permease component RcnA
RdgB	F	1	1	1	1	1	1	Inosine/xanthosine triphosphate pyrophosphatase, all-alpha NTP-PPase family
RecA	L	1	1	1	1	1	1	RecA/RadA recombinase
RecB	L	1	1	1	3	4	3	3?-5? helicase subunit RecB of the DNA repair enzyme RecBCD (exonuclease V)
RecD	L	1	1	1	1	1	1	ATPase/5?-3? helicase helicase subunit RecD of the DNA repair enzyme RecBCD (exonuclease V)
RecJ	L	1	1	1	1	1	1	ssDNA-specific exonuclease RecJ, DHH superfamily, may be involved in archaeal DNA replication intiation
RecN	L	1	1	1	1	1	1	DNA repair ATPase RecN
RecQ	L	0	0	0	0	1	0	Superfamily II DNA helicase RecQ
RecR	L	1	1	1	1	1	1	Recombinational DNA repair protein RecR
RelB	V	0	0	0	1	1	0	Antitoxin component of the RelBE or YafQ-DinJ toxin-antitoxin module
RelE	V	0	0	0	1	0	0	mRNA-degrading endonuclease RelE, toxin component of the RelBE toxin-antitoxin system
RfaB	M	2	2	7	3	1	3	Glycosyltransferase involved in cell wall bisynthesis
RfaE	M	0	1	1	1	1	1	ADP-heptose synthase, bifunctional sugar kinase/adenylyltransferase
RfaF	M	0	4	3	5	3	3	ADP-heptose:LPS heptosyltransferase
RfaL	M	0	0	0	0	1	1	O-antigen ligase
RfbB	M	1	1	1	2	1	1	dTDP-D-glucose 4,6-dehydratase
RfbC	M	0	2	1	1	1	0	dTDP-4-dehydrorhamnose 3,5-epimerase or related enzyme
RfbD	M	0	1	0	1	1	0	dTDP-4-dehydrorhamnose reductase
RfbX	M	0	0	1	0	1	0	Membrane protein involved in the export of O-antigen and teichoic acid
Rfe	M	1	2	3	1	1	2	UDP-N-acetylmuramyl pentapeptide phosphotransferase/UDP-N-acetylglucosamine-1-phosphate transferase
RhaT	GER	0	0	0	5	4	5	Permease of the drug/metabolite transporter (DMT) superfamily
Rho	K	1	1	1	1	1	1	Transcription termination factor Rho
RhtB	E	1	0	0	0	0	0	Threonine/homoserine/homoserine lactone efflux protein
RhuM	S	2	1	1	0	4	0	Uncharacterized protein RhuM, Salmonella virulence factor
RibA	H	2	1	1	1	3	1	GTP cyclohydrolase II
RibB	H	2	2	2	1	1	1	3,4-dihydroxy-2-butanone 4-phosphate synthase
RibC	H	1	1	1	1	1	1	Riboflavin synthase alpha chain
RibD	H	0	0	0	0	1	0	Pyrimidine reductase, riboflavin biosynthesis
RibD1	H	1	1	1	1	1	1	Riboflavin biosynthesis protein RibD, pyrimidine deaminase domain
RibE	H	0	1	1	1	1	1	6,7-dimethyl-8-ribityllumazine synthase (Riboflavin synthase beta chain)
RibF	H	0	1	1	2	1	1	FAD synthase
RidA	V	1	1	1	1	1	1	Enamine deaminase RidA, house cleaning of reactive enamine intermediates, YjgF/YER057c/UK114 family
RimI	J	0	0	0	1	2	1	Ribosomal protein S18 acetylase RimI and related acetyltransferases
RimL	JO	0	1	1	1	0	0	Protein N-acetyltransferase, RimJ/RimL family
RimM	J	1	1	1	1	1	1	Ribosomal 30S subunit maturation factor RimM, required for 16S rRNA processing
RimP	J	1	1	1	1	1	1	Ribosome maturation factor RimP
RlhA	J	1	1	1	1	1	1	23S rRNA C2501 and tRNA U34 5'-hydroxylation protein RlhA/YrrN/YrrO, U32 peptidase family
RlmH	J	1	1	1	1	1	1	23S rRNA pseudoU1915 N3-methylase RlmH
RlmK	J	1	0	1	1	0	1	23S rRNA G2069 N7-methylase RlmK or C1962 C5-methylase RlmI
RlmN	J	1	1	1	1	1	1	Adenine C2-methylase RlmN of 23S rRNA A2503 and tRNA A37
RlpA	M	1	1	1	1	1	1	Peptidoglycan lytic transglycosylase RlpA, contains C-terminal SPOR domain
RluA	J	3	3	3	3	3	3	Pseudouridine synthase RluA, 23S rRNA- or tRNA-specific
RmlA1	M	1	1	1	3	1	2	dTDP-glucose pyrophosphorylase
RmsH	J	1	1	1	1	1	1	16S rRNA C1402 N4-methylase RsmH
RmuC	L	1	1	1	1	1	1	DNA anti-recombination protein (rearrangement mutator) RmuC
RnaY	JR	1	1	1	1	1	1	HD superfamily phosphodieaserase, includes HD domain of RNase Y
Rnc	K	1	1	1	1	1	1	dsRNA-specific ribonuclease
RnhA	L	1	1	1	2	1	2	Ribonuclease HI
RnhB	L	1	1	1	1	1	1	Ribonuclease HII
RnjA	J	1	1	1	1	1	1	mRNA degradation ribonuclease J1/J2
RnpA	J	0	0	0	1	1	1	RNase P protein component
Rpe	G	1	1	1	1	1	1	Pentose-5-phosphate-3-epimerase
RpfG	T	1	0	2	0	0	1	Response regulator c-di-GMP phosphodiesterase, RpfG family, contains REC and HD-GYP domains
RpiB	G	1	1	1	1	1	1	Ribose 5-phosphate isomerase RpiB
RplA	J	1	1	1	1	1	1	Ribosomal protein L1
RplB	J	1	1	1	1	1	1	Ribosomal protein L2
RplC	J	1	1	1	1	1	1	Ribosomal protein L3
RplD	J	1	1	1	1	1	1	Ribosomal protein L4
RplE	J	1	1	1	1	1	1	Ribosomal protein L5
RplF	J	1	1	1	1	1	1	Ribosomal protein L6P/L9E
RplI	J	1	1	1	1	1	1	Ribosomal protein L9
RplJ	J	1	1	1	1	1	1	Ribosomal protein L10
RplK	J	1	1	1	1	1	1	Ribosomal protein L11
RplL	J	1	1	1	1	1	1	Ribosomal protein L7/L12
RplM	J	1	1	1	1	1	2	Ribosomal protein L13
RplN	J	1	1	1	1	1	1	Ribosomal protein L14
RplO	J	1	1	1	1	1	1	Ribosomal protein L15
RplP	J	1	1	1	1	1	1	Ribosomal protein L16/L10AE
RplQ	J	1	1	1	1	1	1	Ribosomal protein L17
RplR	J	1	1	1	1	1	1	Ribosomal protein L18
RplS	J	1	1	1	1	1	1	Ribosomal protein L19
RplT	J	1	1	1	1	1	1	Ribosomal protein L20
RplU	J	1	1	1	1	1	1	Ribosomal protein L21
RplV	J	1	1	1	1	1	1	Ribosomal protein L22
RplW	J	1	1	1	1	1	1	Ribosomal protein L23
RplX	J	0	0	0	1	1	1	Ribosomal protein L24
RplY	J	1	1	1	1	1	1	Ribosomal protein L25 (general stress protein Ctc)
RpmA	J	1	1	1	1	1	1	Ribosomal protein L27
RpmB	J	0	1	1	1	1	1	Ribosomal protein L28
RpmC	J	0	0	0	1	1	1	Ribosomal protein L29
RpmE	J	1	1	1	1	1	1	Ribosomal protein L31
RpmF	J	0	0	0	1	1	1	Ribosomal protein L32
RpmG	J	0	0	0	1	1	1	Ribosomal protein L33
RpmH	J	0	0	0	1	1	1	Ribosomal protein L34
RpmI	J	0	0	0	1	1	1	Ribosomal protein L35
RpmJ	J	0	0	0	1	1	1	Ribosomal protein L36
RpoA	K	1	1	1	1	1	1	DNA-directed RNA polymerase, alpha subunit/40 kD subunit
RpoB	K	1	1	0	1	1	1	DNA-directed RNA polymerase, beta subunit/140 kD subunit
RpoC	K	1	1	1	3	3	3	DNA-directed RNA polymerase, beta' subunit/160 kD subunit
RpoD	K	1	1	1	2	3	2	DNA-directed RNA polymerase, sigma subunit (sigma70/sigma32)
RpoE	K	7	7	7	0	0	0	DNA-directed RNA polymerase specialized sigma subunit, sigma24 family
RpoZ	K	0	0	0	1	1	1	DNA-directed RNA polymerase, subunit K/omega
RpsA	J	1	1	1	1	1	1	Ribosomal protein S1
RpsB	J	1	1	1	1	1	1	Ribosomal protein S2
RpsC	J	1	1	1	1	1	1	Ribosomal protein S3
RpsD	J	1	1	1	1	1	1	Ribosomal protein S4 or related protein
RpsE	J	1	1	1	1	1	1	Ribosomal protein S5
RpsF	J	1	1	1	1	1	1	Ribosomal protein S6
RpsG	J	1	1	1	1	1	1	Ribosomal protein S7
RpsH	J	1	1	1	1	1	1	Ribosomal protein S8
RpsI	J	1	1	1	1	1	2	Ribosomal protein S9
RpsJ	J	1	1	1	1	1	1	Ribosomal protein S10
RpsK	J	1	1	1	1	1	1	Ribosomal protein S11
RpsL	J	1	1	1	1	1	1	Ribosomal protein S12
RpsM	J	1	1	1	1	1	1	Ribosomal protein S13
RpsN	J	1	1	1	1	1	1	Ribosomal protein S14
RpsO	J	1	1	1	1	1	1	Ribosomal protein S15P/S13E
RpsP	J	1	1	1	1	1	1	Ribosomal protein S16
RpsQ	J	1	1	1	1	1	1	Ribosomal protein S17
RpsR	J	1	1	1	1	1	1	Ribosomal protein S18
RpsS	J	1	1	1	1	1	1	Ribosomal protein S19
RpsT	J	1	1	1	1	1	1	Ribosomal protein S20
RpsU	J	0	0	0	1	1	1	Ribosomal protein S21
RqcH	JO	0	0	0	2	2	2	Ribosome quality control (RQC) protein RqcH, Rqc2/NEMF/Tae2 family, contains fibronectin-(FbpA) and RNA- (NFACT) binding domains
RraA	J	0	1	1	0	0	0	RNA degradosome component RraA (regulator of RNase E activity)
Rri1	O	1	1	0	0	0	0	Proteasome lid subunit RPN8/RPN11, contains Jab1/MPN domain metalloenzyme (JAMM) motif
RseP	OK	1	1	1	1	1	1	Membrane-associated protease RseP, regulator of RpoE activity
RsfS	J	0	1	1	1	1	1	Ribosomal silencing factor RsfS, regulates association of 30S and 50S subunits
RsmA	J	1	1	1	1	1	1	16S rRNA A1518 and A1519 N6-dimethyltransferase RsmA/KsgA/DIM1 (may also have DNA glycosylase/AP lyase activity)
RsmD	J	1	1	1	1	1	1	16S rRNA G966 N2-methylase RsmD
RsmE	J	1	1	1	1	1	1	16S rRNA U1498 N3-methylase RsmE
RsmG	J	1	1	1	1	1	1	16S rRNA G527 N7-methylase RsmG (former glucose-inhibited division protein B)
RsmI	J	1	1	1	1	1	1	16S rRNA C1402 (ribose-2'-O) methylase RsmI
RssA	R	0	0	0	1	0	0	Predicted acylesterase/phospholipase RssA, containd patatin domain
RsuA	J	2	2	2	2	2	2	Pseudouridylate synthase RsuA, specific for 16S rRNA U516 and 23S rRNA U2605
RutF	C	1	1	1	1	1	1	FMN reductase RutF, DIM6/NTAB family
RuvA	L	1	1	1	1	1	1	Holliday junction resolvasome RuvABC DNA-binding subunit
RuvB	L	1	1	1	1	1	1	Holliday junction resolvasome RuvABC, ATP-dependent DNA helicase subunit RuvB
RuvC	L	1	1	1	1	1	1	Holliday junction resolvasome RuvABC endonuclease subunit RuvC
SIMPL	M	1	1	1	1	0	1	Outer membrane channel-forming protein BP26/OMP28, SIMPL family
SPS1	T	0	0	0	0	1	0	Serine/threonine protein kinase
SRPBCC	R	0	0	0	1	0	0	Ligand-binding SRPBCC domain
SSL2	KL	2	1	2	1	1	1	Superfamily II DNA or RNA helicase
SUI1	J	0	0	0	1	1	1	Translation initiation factor 1 (eIF-1/SUI1)
SUL1	P	2	2	3	3	2	1	Sulfate permease or related transporter, MFS superfamily
SalY	V	1	1	1	2	1	1	ABC-type antimicrobial peptide transport system, permease component
SbcC	L	1	1	0	2	3	1	DNA repair exonuclease SbcCD ATPase subunit
SbcD	L	1	2	0	1	1	1	DNA repair exonuclease SbcCD nuclease subunit
SbmC	L	0	0	0	2	2	2	DNA gyrase inhibitor GyrI/SbmC
Sbp	P	1	1	1	1	1	1	ABC-type sulfate transport system, periplasmic component
Sco1	O	0	1	0	0	1	0	Cytochrome oxidase Cu insertion factor, SCO1/SenC/PrrC family
Scw11	G	2	2	1	1	1	2	Exo-beta-1,3-glucanase, GH17 family
SdhA	C	1	1	1	1	1	1	Succinate dehydrogenase/fumarate reductase, flavoprotein subunit
SdhB/FrdB	C	1	1	1	1	1	1	Succinate dehydrogenase/fumarate reductase, Fe-S protein subunit
SdhC	C	0	0	0	2	2	2	Succinate dehydrogenase/fumarate reductase, cytochrome b subunit
SecA	U	1	1	1	1	1	1	Preprotein translocase subunit SecA (ATPase, RNA helicase)
SecD	U	1	1	1	1	1	1	Preprotein translocase subunit SecD
SecE	U	0	0	0	1	1	1	Preprotein translocase subunit SecE
SecF	U	1	1	1	1	1	1	Preprotein translocase subunit SecF
SecG	U	1	1	1	1	1	1	Protein translocase subunit SecG
SecY	U	1	1	1	1	1	1	Preprotein translocase subunit SecY
SelA	J	1	1	1	1	1	1	Seryl-tRNA(Sec) selenium transferase
SelB	J	1	1	1	1	1	1	Selenocysteine-specific translation elongation factor SelB
SelD	E	1	1	1	1	1	1	Selenophosphate synthase
SelO	O	2	1	1	1	1	1	Protein adenylyltransferase (AMPylase) SelO/YdiU (selenoprotein O)
SerA	H	1	1	1	1	1	2	Phosphoglycerate dehydrogenase or related dehydrogenase
SerB	E	1	1	1	1	1	2	Phosphoserine phosphatase
SerS	J	1	1	1	1	1	1	Seryl-tRNA synthetase
SfcA	C	0	1	1	0	1	1	Malic enzyme
SixA	T	2	2	2	2	2	2	Phosphohistidine phosphatase SixA
SkfB	DH	1	0	0	4	0	1	Radical SAM superfamily maturase, SkfB/NifB/PqqE family
SlpA	O	1	1	1	1	1	1	Peptidyl-prolyl cis-trans isomerase, FKBP type
Slr0479	L	0	0	0	0	2	0	RecB family exonuclease
Smf	L	1	0	1	2	1	1	Predicted Rossmann fold nucleotide-binding protein DprA/Smf involved in DNA uptake
SmpB	O	1	1	1	1	1	1	tmRNA-binding protein
Sms	L	1	1	1	1	1	1	DNA repair protein RadA/Sms, contains AAA+ ATPase domain
SmtA	QR	0	0	0	1	1	1	SAM-dependent methyltransferase
SodA	P	1	1	1	1	1	1	Superoxide dismutase
SoxR	K	0	0	0	1	1	1	DNA-binding transcriptional regulator, MerR family
SoxW	O	1	1	0	2	0	2	Thioredoxin-related protein SoxW
SoxY	S	1	1	1	1	1	1	Sulfur oxidation protein SoxY
SpeA	E	1	1	1	1	1	1	Arginine decarboxylase (spermidine biosynthesis)
SpeB	E	1	1	1	1	1	1	Arginase/agmatinase family enzyme
SpeE	E	1	0	1	2	2	0	Spermidine synthase (polyamine aminopropyltransferase)
Spo0J	D	1	1	1	3	1	1	Chromosome segregation protein Spo0J, contains ParB-like nuclease domain
SpoIVCA	L	3	1	1	3	2	1	Site-specific DNA recombinase SpoIVCA/DNA invertase PinE
SpoT	TK	1	1	1	1	1	1	(p)ppGpp synthase/hydrolase, HD superfamily
SpoU	J	1	1	1	1	1	1	tRNA G18 (ribose-2'-O)-methylase SpoU
SpoVK	MDT	0	0	0	1	2	1	AAA+-type ATPase, SpoVK/Ycf46/Vps4 family
SppA	O	1	1	1	1	1	1	Periplasmic serine protease, ClpP class
SpsE	M	1	2	1	2	1	1	Sialic acid synthase SpsE, contains C-terminal SAF domain
SpsG	M	1	1	1	1	1	0	Spore coat polysaccharide biosynthesis protein SpsG, predicted glycosyltransferase
SrmB	L	3	2	3	4	5	3	Superfamily II DNA and RNA helicase
Ssb	L	1	1	1	1	2	1	Single-stranded DNA-binding protein
SseA	P	1	2	1	0	0	0	3-mercaptopyruvate sulfurtransferase SseA, contains two rhodanese domains
SsnA	FR	1	1	1	1	1	1	Cytosine/adenosine deaminase or related metal-dependent hydrolase
SsuD	HR	2	3	0	0	0	0	Flavin-dependent oxidoreductase, luciferase family (includes alkanesulfonate monooxygenase SsuD and methylene tetrahydromethanopterin reductase)
SsuE	C	1	1	1	1	1	1	NAD(P)H-dependent FMN reductase
StbD	V	0	0	0	0	1	0	Antitoxin component YafN of the YafNO toxin-antitoxin module, PHD/YefM family
SufB	O	1	1	1	2	2	2	Fe-S cluster assembly scaffold protein SufB
SufC	O	1	1	1	1	1	1	Fe-S cluster assembly ATPase SufC
SufE	O	1	1	1	1	1	1	Sulfur transfer protein SufE, Fe-S cluster assembly
SuhB	G	1	2	2	2	2	2	Archaeal fructose-1,6-bisphosphatase or related enzyme, inositol monophosphatase family
SunT	V	1	1	3	2	0	1	ABC-type bacteriocin/lantibiotic exporters, contain an N-terminal double-glycine peptidase domain
SurA	O	0	0	0	2	1	2	Peptidyl-prolyl isomerase, parvulin family
SurE	L	1	1	1	1	1	1	Broad specificity polyphosphatase and 5'/3'-nucleotidase SurE
TACO1	KJ	1	1	1	1	1	1	Transcriptional and/or translational regulatory protein YebC/TACO1
TM0315	S	0	0	0	1	0	0	Uncharacterized protein, contains short C-terminal (SHOCT) domain
TPR	R	3	5	1	4	4	6	TPR repeat
TagD	M	0	0	0	1	1	1	Glycerol-3-phosphate cytidylyltransferase, cytidylyltransferase family
TagG	G	0	0	0	0	0	1	ABC-type polysaccharide/teichoic acid/polyol phosphate export permease
TagH	G	0	0	0	0	0	1	ABC-type polysaccharide/polyol phosphate transport system, ATPase component
TalA	G	1	1	1	1	1	1	Transaldolase/fructose-6-phosphate aldolase
Tar	T	27	22	28	34	28	29	Methyl-accepting chemotaxis protein (MCP)
TatA	U	0	0	1	3	2	3	Twin-arginine protein secretion pathway components TatA and TatB
TatC	U	1	1	1	1	1	1	Twin-arginine protein secretion pathway component TatC
TatD	N	0	1	1	2	1	1	3'->5' ssDNA/RNA exonuclease TatD
TauA	P	4	4	2	4	1	1	ABC-type nitrate/sulfonate/bicarbonate transport system, periplasmic component
TauB	P	3	3	1	1	0	1	ABC-type nitrate/sulfonate/bicarbonate transport system, ATPase component
TauC	P	3	3	1	1	0	1	ABC-type nitrate/sulfonate/bicarbonate transport system, permease component
TauE	P	1	0	1	3	3	3	Sulfite exporter TauE/SafE/YfcA and related permeases, UPF0721 family
TcdA	J	1	1	1	2	2	2	tRNA A37 threonylcarbamoyladenosine dehydratase
TctC	C	0	0	1	0	0	0	Tripartite-type tricarboxylate transporter, extracytoplasmic receptor component TctC
Tdh	ER	0	0	1	0	0	0	Threonine dehydrogenase or related Zn-dependent dehydrogenase
TehA	V	1	1	1	0	1	1	Tellurite resistance protein TehA and related permeases
TenA	H	1	1	0	1	1	1	Aminopyrimidine aminohydrolase TenA (thiamine salvage pathway)
TerC2	P	1	1	1	1	1	1	Uncharacterized TerC-related membrane protein, DUF475 domain
TesA	DI	1	0	1	1	0	2	Lysophospholipase L1 or related esterase. Includes spore coat protein LipC/YcsK
Tex	K	1	1	1	1	1	1	Transcriptional accessory protein Tex/SPT6
Tgt	J	1	1	1	1	1	1	Queuine/archaeosine tRNA-ribosyltransferase
ThiC	H	1	1	1	1	1	1	4-amino-2-methyl-5-hydroxymethylpyrimidine (HMP) synthase ThiC
ThiD	H	1	1	1	1	1	1	Hydroxymethylpyrimidine/phosphomethylpyrimidine kinase
ThiE	H	2	2	1	2	2	2	Thiamine monophosphate synthase
ThiF	H	2	2	1	1	1	1	Molybdopterin or thiamine biosynthesis adenylyltransferase
ThiG	H	1	1	1	1	1	1	Thiazole synthase ThiGH, ThiG subunit (thiamin biosynthesis)
ThiH	H	2	2	2	2	3	2	2-iminoacetate synthase ThiH/Menaquinone biosynthesis enzymes MqnC and MqnE
ThiI	HJ	1	1	1	1	1	1	Adenylyl- and sulfurtransferase ThiI (thiamine and tRNA 4-thiouridine biosynthesis)
ThiL	H	1	1	1	1	1	1	Thiamine monophosphate kinase
ThiM	H	1	0	0	1	1	1	Hydroxyethylthiazole kinase, sugar kinase family
ThiS	H	0	0	0	1	2	1	Sulfur carrier protein ThiS (thiamine biosynthesis)
ThrA	E	1	1	1	1	1	1	Homoserine dehydrogenase
ThrB	E	1	1	1	1	1	1	Homoserine kinase
ThrC	E	1	2	1	1	1	1	Threonine synthase
ThrS	J	1	1	1	1	1	1	Threonyl-tRNA synthetase
Tig	O	1	1	1	1	1	1	FKBP-type peptidyl-prolyl cis-trans isomerase (trigger factor)
TilS	J	2	2	4	4	2	2	tRNA(Ile)-lysidine synthase TilS/MesJ
TktA	G	1	1	1	1	1	1	Transketolase
TlyC	R	2	2	1	2	2	2	Hemolysin-related protein, contains CBS domains, UPF0053 family
Tmk	F	1	1	1	1	1	1	Thymidylate kinase
TnaA	E	0	0	0	0	0	1	Tryptophanase
TolB	U	1	1	1	1	1	1	Periplasmic component TolB of the Tol biopolymer transport system
TolBN	T	0	0	0	1	1	1	TolB amino-terminal domain (function unknown)
TolC	M	7	7	8	7	5	6	Outer membrane protein TolC
TolQ	U	0	0	0	3	1	3	Biopolymer transport protein ExbB/TolQ
TonB	M	1	1	1	2	2	2	Periplasmic protein TonB, links inner and outer membranes
TopA	L	1	1	1	1	1	2	DNA topoisomerase IA
TorD	O	0	0	0	1	1	1	Cytoplasmic chaperone TorD involved in molybdoenzyme TorA maturation
TpiA	G	1	1	1	1	1	1	Triosephosphate isomerase
Tpx	O	1	1	1	1	1	1	Peroxiredoxin
Tra5	X	1	0	0	2	1	13	Transposase InsO and inactivated derivatives
TrkA	PT	0	1	2	1	1	1	Trk/Ktr K+ transport system regulatory component TrkA/KtrA/KtrC, RCK domain
TrkG	P	0	0	1	0	0	0	Trk-type K+ transport system, membrane component
TrmA	J	1	1	1	1	1	1	tRNA/tmRNA/rRNA uracil-C5-methylase, TrmA/RlmC/RlmD family
TrmB	J	1	1	1	1	1	1	tRNA G46 N7-methylase TrmB
TrmD	J	1	1	1	1	1	1	tRNA G37 N-methylase TrmD
TrmL	J	1	1	1	1	1	1	tRNA(Leu) C34 or U34 (ribose-2'-O)-methylase TrmL, contains SPOUT domain
TrmN6	J	1	1	1	1	2	1	tRNA1(Val) A37 N6-methylase TrmN6
TrpA	E	1	1	1	1	1	1	Tryptophan synthase alpha chain
TrpB	E	2	2	2	2	2	2	Tryptophan synthase beta chain
TrpC	E	1	1	1	1	1	1	Indole-3-glycerol phosphate synthase
TrpD	E	2	2	2	3	1	3	Anthranilate phosphoribosyltransferase, glycosyltransferase domain
TrpE	EH	1	1	1	2	2	2	Anthranilate/para-aminobenzoate synthases component I
TrpF	E	1	1	1	1	1	1	Phosphoribosylanthranilate isomerase
TrpS	J	1	1	1	1	1	1	Tryptophanyl-tRNA synthetase
TruA	J	1	1	1	1	1	1	tRNA U38,U39,U40 pseudouridine synthase TruA
TruB	J	1	0	0	1	1	1	tRNA U55 pseudouridine synthase TruB, may also work on U342 of tmRNA
TruD	J	2	2	2	4	4	4	tRNA(Glu) U13 pseudouridine synthase TruD
TrxA	O	0	0	0	3	3	4	Thiol-disulfide isomerase or thioredoxin
TrxB	O	1	2	2	3	3	2	Thioredoxin reductase
TsaD	J	1	1	1	1	1	1	tRNA A37 threonylcarbamoyltransferase TsaD
TsaE	J	1	1	1	1	1	1	tRNA A37 threonylcarbamoyladenosine biosynthesis protein TsaE
TsdA	P	1	1	1	1	1	1	Thiosulfate dehydrogenase TsdA, contains C-terminal cytochrome c domain
Tsf	J	1	1	1	1	1	1	Translation elongation factor EF-Ts
TssB	U	1	0	0	0	1	0	Predicted component TssA of the type VI protein secretion system
Tsx	M	0	0	1	0	1	0	Nucleoside-specific outer membrane channel protein Tsx
TtdA	C	1	1	1	1	1	1	Tartrate dehydratase alpha subunit/Fumarate hydratase class I, N-terminal domain
TufA	J	1	1	1	1	1	1	Translation elongation factor EF-Tu, a GTPase
TupA	P	0	0	0	1	1	0	ABC-type tungstate transport system, periplasmic component
TupB	P	0	0	0	1	1	0	ABC-type tungstate transport system, permease component TupA
TusA	JHO	1	1	1	1	1	1	Sulfur carrier protein TusA (tRNA thiolation, molybdenum cofactor biosynthesis)
TypA	T	1	1	1	1	1	1	Predicted membrane GTPase TypA/BipA involved in stress response
TyrA	E	1	1	1	1	1	1	Prephenate dehydrogenase
TyrS	J	1	1	1	1	1	1	Tyrosyl-tRNA synthetase
Tyw1	J	0	1	1	0	0	0	Wyosine [tRNA(Phe)-imidazoG37] synthetase, radical SAM superfamily
UbiA	H	1	1	1	1	1	2	4-hydroxybenzoate polyprenyltransferase
UbiD	H	1	1	1	2	2	2	3-polyprenyl-4-hydroxybenzoate decarboxylase
UbiE	H	1	2	1	4	5	4	Ubiquinone/menaquinone biosynthesis C-methylase UbiE/MenG
UbiG	H	0	0	0	0	1	0	2-polyprenyl-3-methyl-5-hydroxy-6-metoxy-1,4-benzoquinol methylase
UbiX	H	1	1	1	1	1	1	Flavin prenyltransferase UbiX
Udg4	L	1	1	1	1	1	1	Uracil-DNA glycosylase
Ugd	M	1	1	1	1	2	0	UDP-glucose 6-dehydrogenase
UlaG	G	0	0	0	1	0	0	L-ascorbate lactonase UlaG, metallo-beta-lactamase superfamily
Ung	L	1	1	1	1	1	1	Uracil-DNA glycosylase
UppP	I	1	1	1	1	1	1	Undecaprenyl pyrophosphate phosphatase
UppS	I	1	1	1	1	1	1	Undecaprenyl pyrophosphate synthase
UreB	E	0	0	1	0	0	0	Urease beta subunit
UreC	E	0	0	1	0	0	0	Urease alpha subunit
UreE	O	0	0	1	0	0	0	Urease accessory protein UreE
UreF	O	0	0	1	0	0	0	Urease accessory protein UreF
UreH	O	0	0	1	0	0	0	Urease accessory protein UreH
UshA	FV	1	1	1	1	1	1	2',3'-cyclic-nucleotide 2'-phosphodiesterase/5'- or 3'-nucleotidase, 5'-nucleotidase family
UspA	T	0	0	0	2	2	0	Nucleotide-binding universal stress protein, UspA family
Uup	R	3	4	4	3	3	3	ATPase components of ABC transporters with duplicated ATPase domains
UvrA	L	1	1	1	1	1	1	Excinuclease UvrABC ATPase subunit
UvrB	L	1	1	1	1	1	1	Excinuclease UvrABC helicase subunit UvrB
UvrC	L	1	1	1	1	1	1	Excinuclease UvrABC, nuclease subunit
UvrD	L	2	3	2	5	7	4	Superfamily I DNA or RNA helicase
VacB	K	1	1	1	1	1	1	Exoribonuclease R
ValS	J	1	1	1	1	1	1	Valyl-tRNA synthetase
VasA	U	1	0	0	0	1	0	Type VI protein secretion system component VasA
VgrG	UXR	5	0	0	0	4	0	Uncharacterized conserved protein VgrG, implicated in type VI secretion and phage assembly
VirB10	U	0	0	0	0	2	2	Type IV secretory pathway, VirB10 component
VirB11	NU	0	0	0	0	1	1	Type IV secretory pathway ATPase VirB11/Archaellum biosynthesis ATPase ArlI/FlaI
VirB3	U	0	0	0	0	0	1	Type IV secretory pathway, VirB3 component
VirB4	U	0	1	0	0	1	1	Type IV secretory pathway, VirB4 component
VirB8	U	0	0	0	0	1	1	Type IV secretory pathway, component VirB8
VirB9	U	0	0	0	0	1	2	Type IV secretory pathway, VirB9 components
VirD4	U	0	0	0	0	1	1	Type IV secretory pathway, VirD4 component, TraG/TraD family ATPase
WbbJ	R	0	0	2	0	5	0	Acetyltransferase, isoleucine patch superfamily
WcaA	M	1	2	1	6	4	4	Glycosyltransferase involved in cell wall bisynthesis
WcaE	G	0	3	0	2	0	1	Glycosyltransferase, GT2 family
WcaG	M	3	3	4	3	2	3	Nucleoside-diphosphate-sugar epimerase
WcaJ	M	1	0	0	1	1	0	Sugar transferase involved in LPS biosynthesis (colanic, teichoic acid)
WecB	M	0	1	1	1	0	1	UDP-N-acetylglucosamine 2-epimerase
WecC	M	1	1	1	0	0	0	UDP-N-acetyl-D-mannosaminuronate dehydrogenase
WecE	M	4	5	5	7	5	4	dTDP-4-amino-4,6-dideoxygalactose transaminase
Wzb	T	0	1	2	1	1	1	Protein-tyrosine-phosphatase
WzzB	M	0	0	0	0	0	2	LPS O-antigen chain length determinant protein, WzzB/FepE family
XerD	L	4	4	2	5	3	2	Site-specific recombinase XerD
XseA	L	1	1	1	1	2	1	Exonuclease VII, large subunit
XthA	L	1	1	1	1	1	1	Exonuclease III
YIH1	R	0	1	1	1	1	1	Putative translation regulator, IMPACT (imprinted ancient) protein family
YaaA	L	1	1	1	3	1	1	DNA-binding protein YaaA associated with the oxidative stress response
YadH	V	2	0	2	1	0	1	ABC-type multidrug transport system, permease component
YadS	S	1	1	1	1	1	1	Uncharacterized membrane protein YeiH
YaeI	R	1	1	2	2	1	1	Predicted phosphohydrolase, MPP superfamily
YafK	M	1	1	1	1	1	1	Murein L,D-transpeptidase YafK
YafQ	JV	0	0	0	1	1	0	mRNA-degrading endonuclease YafQ (mRNA interferase), toxin component of the YafQ-DinJ toxin-antitoxin module
YaiI	S	0	0	0	1	0	0	Uncharacterized conserved protein YaiI, UPF0178 family
YajC	U	1	1	1	1	1	1	Protein translocase subunit YajC
YajL	V	1	1	2	1	1	1	Protein/nucleotide deglycase, PfpI/YajL/DJ-1 family (repair of methylglyoxal-glycated proteins and nucleic acids)
YajQ	T	1	1	1	1	1	1	Cyclic di-GMP-binding protein YajQ, UPF0234 family
YbaB	K	1	1	1	1	1	1	DNA-binding nucleoid-associated protein YbaB/EfbC
YbbA	R	0	1	1	0	0	0	Predicted hydrolase of the alpha/beta superfamily
YbbJ	O	0	0	0	0	1	1	Membrane protein implicated in regulation of membrane protease activity
YbbK	S	1	1	1	2	2	1	Uncharacterized conserved protein YbbK, DUF523 family
YbdD	S	1	1	1	1	1	1	Uncharacterized short protein YbdD, DUF466 family
YbeD	T	0	0	0	0	0	1	Putative lipoate-binding regulatory protein, UPF0250 family
YbeY	J	1	1	1	1	1	1	ssRNA-specific RNase YbeY, 16S rRNA maturation enzyme
YbgA	S	1	0	1	1	1	0	Uncharacterized conserved protein YbgA, DUF1722 family
YbhL	P	1	1	1	1	1	1	Integral membrane protein YbhL, putative Ca2+ regulator, Bax inhibitor (BI-1)/TMBIM family
YbjD	L	0	2	1	1	0	0	Predicted ATP-dependent endonuclease of the OLD family, contains P-loop ATPase and TOPRIM domains
YbxI	V	0	0	1	0	1	0	Beta-lactamase class D
YcaO	J	1	1	1	1	1	1	Ribosomal protein S12 methylthiotransferase accessory factor YcaO
YcbB	M	1	0	0	0	0	0	Murein L,D-transpeptidase YcbB/YkuD
YccU	R	1	1	1	1	1	1	Predicted CoA-binding protein
YceI	R	3	4	3	3	2	3	Polyisoprenoid-binding periplasmic protein YceI
Ycf19	O	0	0	0	1	1	1	Cytochrome b6 maturation protein CCB3/Ycf19 and related maturases, YggT family
YcfA	R	0	0	0	0	1	0	Predicted RNA binding protein YcfA, dsRBD-like fold, HicA-like mRNA interferase family
YcfP	R	1	1	1	0	1	0	Predicted esterase YcpF, UPF0227 family
YcgM	Q	0	0	1	0	0	0	2-keto-4-pentenoate hydratase/2-oxohepta-3-ene-1,7-dioic acid hydratase (catechol pathway)
YchJ	S	1	0	1	1	1	1	Uncharacterized conserved protein YchJ, contains N- and C-terminal SEC-C domains
YciA	I	1	1	1	1	1	1	Acyl-CoA hydrolase
YciI	QR	0	0	0	1	1	1	YciI superfamily enzyme, includes 5-CHQ dehydrochlorinase, contains active-site pHis
YcjU	G	1	1	2	1	1	1	Beta-phosphoglucomutase, HAD superfamily
YckC	S	0	0	0	2	2	2	Uncharacterized membrane protein YckC, RDD family
YdcH	S	0	0	0	1	1	1	Uncharacterized conserved protein YdcH, DUF465 family
YdeE	K	0	0	1	0	1	0	Predicted transcriptional regulator YdeE, contains AraC-type DNA-binding domain
YdeI	S	1	0	0	0	0	0	Predicted periplasmic protein YdeI with OB-fold, BOF family
YdeN	R	1	1	1	1	1	1	Predicted esterase of the alpha/beta hydrolase fold
YdfG	C	0	0	0	0	0	2	NADP-dependent 3-hydroxy acid dehydrogenase YdfG
YdhJ	R	0	0	1	0	1	0	HD superfamily phosphohydrolase
YdiY	M	1	1	1	0	1	0	Putative salt-induced outer membrane protein YdiY
YebA	O	2	2	2	1	2	0	Transglutaminase-like enzyme, putative cysteine protease
YedE	R	1	1	1	2	2	2	Uncharacterized membrane protein YedE/YeeE, contains two sulfur transport domains
YeiH	S	1	1	1	0	1	1	Uncharacterized membrane protein YadS, UPF0324 family
YesM	T	0	0	0	1	1	0	Sensor histidine kinase YesM
YfbR	FR	1	1	1	1	1	1	5'-deoxynucleotidase YfbR and related HD superfamily hydrolases
YfcE	R	2	1	1	1	1	0	Predicted phosphodiesterase, calcineurin family
YfcH	R	1	1	1	1	1	1	NAD dependent epimerase/dehydratase family enzyme
YfdV	R	5	5	5	5	5	5	Predicted permease, AEC (auxin efflux carrier) family
YfiH	P	1	1	1	1	1	1	Copper oxidase (laccase) domain
YfmG	O	0	0	1	0	0	0	Formylglycine-generating enzyme, required for sulfatase activity, contains SUMF1/FGE domain
YgaA	S	1	1	1	1	1	1	Uncharacterized membrane protein YqaA, VTT domain
YgcG	S	0	0	1	0	0	0	Uncharacterized membrane protein YgcG, contains a TPM-fold domain
YgdD	S	1	1	1	1	1	1	Uncharacterized membrane protein YgdD, TMEM256/DUF423 family
YggS	H	1	1	1	1	1	1	Pyridoxal 5'-phosphate homeostasis protein YggS, UPF0001 family
YgiN	C	0	0	1	1	0	0	Quinol monooxygenase YgiN
YgiQ	R	1	0	1	2	2	3	Radical SAM superfamily enzyme YgiQ, UPF0313 family
YgjP	R	1	2	2	1	1	1	UTP pyrophosphatase, metal-dependent hydrolase family
YhaK	R	1	1	1	1	1	1	Redox-sensitive bicupin YhaK, pirin superfamily
YhcC	R	1	1	1	1	0	1	Radical SAM superfamily enzyme
YhiN	R	3	3	3	3	3	3	Predicted flavoprotein YhiN
YibQ	G	1	1	1	1	1	1	Uncharacterized conserved protein YibQ, putative polysaccharide deacetylase 2 family
YidC	M	1	1	1	2	1	1	Membrane protein insertase Oxa1/YidC/SpoIIIJ
YidD	M	1	1	1	1	1	1	Membrane-anchored protein YidD, putatitve component of membrane protein insertase Oxa1/YidC/SpoIIIJ
YifB	O	1	1	1	2	1	2	Predicted Mg-chelatase, contains ChlI-like and ATPase domains, YifB family
YiiM	FV	2	1	1	2	2	2	N-hydroxylaminopurine reductase YiiM, contains MOSC domain
YitT	S	0	1	1	1	1	1	Uncharacterized membrane-anchored protein YitT, contains DUF161 and DUF2179 domains
YjbI	P	1	1	1	1	1	1	Truncated hemoglobin YjbI
YjcH	S	2	2	2	2	2	2	Uncharacterized membrane protein, DUF485 family
YjfL	S	1	1	1	1	1	1	Uncharacterized membrane protein YjfL, UPF0719 family
YjhB	F	1	0	2	1	1	1	ADP-ribose pyrophosphatase YjhB, NUDIX family
YjiK	R	1	1	1	0	0	1	Uncharacterized Ca-binding beta-propeller protein YjiK
YjjB	S	1	1	1	1	1	1	Uncharacterized membrane protein YjjB, DUF3815 family
YjjP	S	1	1	1	1	1	1	Uncharacterized membrane protein YjjP, DUF1212 family
YkfC	X	0	0	0	0	1	0	Retron-type reverse transcriptase
YkgJ	R	0	0	0	2	2	2	Uncharacterized protein YkgJ, contains CxxCxxCC motif
YlaK	R	2	2	2	1	2	1	Predicted ribonuclease YlaK, contains NYN-type RNase and PhoH-family ATPase domains
YlqC	R	1	1	0	1	1	1	Predicted RNA-binding protein YlqC, contains KH domain, UPF0109 family
YlqH	U	1	1	1	1	1	1	Type III secretion system substrate exporter, FlhB-like
YlxR	R	0	0	0	1	0	1	Nucleoid-associated protein YlxR, Predicted RNA-binding, DUF448 family
YmdB	J	0	2	0	0	0	0	O-acetyl-ADP-ribose deacetylase (regulator of RNase III), contains Macro domain
YmdB	T	1	0	1	1	1	1	2',3'- and 3',5'-cNMP phosphodiesterase YmdB, calcineurin family
YnbB	R	0	1	1	0	0	0	Predicted CDP-diglyceride synthetase/phosphatidate cytidylyltransferase
YncB	L	0	1	0	0	0	0	Endonuclease YncB, thermonuclease family
YnfA	R	1	0	0	0	0	1	Uncharacterized inner membrane protein YnfA, drug/metabolite transporter superfamily
YobV	K	0	0	0	0	1	0	Predicted DNA-binding transcriptional regulator YobV, contains HTH and WYL domains
YocR	R	0	1	0	0	1	1	Na+-dependent transporter, SNF family
YohJ	R	0	0	1	0	0	0	Putative effector of murein hydrolase LrgA, UPF0299 family
YpfH	R	0	0	0	0	1	1	Predicted esterase
YpfJ	R	1	1	0	1	0	1	Predicted metalloprotease
YqdH	C	1	1	1	1	0	0	Alcohol dehydrogenase YqhD, Fe-dependent ADH family
YqeY	R	1	1	1	1	1	1	Uncharacterized conserved protein YqeY, may have tRNA amino acid amidase activity
YqgF	JLK	1	1	1	1	1	1	YqgF/RuvX protein, pre-16S rRNA maturation RNase/Holliday junction resolvase/anti-termination factor
YqgV	H	1	1	1	1	1	1	Thiamin-binding stress-response protein YqgV, UPF0045 family
YqhA	S	0	1	1	1	1	1	Uncharacterized membrane protein YqhA
YqjQ	R	1	2	2	3	3	1	Short-chain dehydrogenase
YqxC	J	0	1	1	1	1	1	Predicted rRNA methylase YqxC, contains S4 and FtsJ domains
YraN	L	1	1	1	1	1	1	Predicted endonuclease distantly related to archaeal Holliday junction resolvase, YraN/UPF0102 family
YraQ	S	0	0	1	1	1	1	Uncharacterized membrane protein YraQ, UPF0718 family
YrpB	R	1	1	1	1	1	1	NAD(P)H-dependent flavin oxidoreductase YrpB, nitropropane dioxygenase family
YtfP	E	0	0	0	1	0	1	Predicted gamma-glutamylamine cyclotransferase YtfP, GGCT/AIG2-like family
YwbE	S	0	1	1	1	1	1	Uncharacterized conserved protein YwbE, DUF2196 family
YxeI	MR	1	0	0	1	0	0	Penicillin V acylase or related amidase, Ntn superfamily
ZntA	P	3	4	4	3	4	5	Cation-transporting P-type ATPase
ZnuA	P	3	1	1	1	1	1	ABC-type Zn uptake system ZnuABC, Zn-binding component ZnuA
ZnuB	P	2	1	1	1	1	1	ABC-type Mn2+/Zn2+ transport system, permease component
ZnuC	P	2	1	1	1	1	1	ABC-type Mn2+/Zn2+ transport system, ATPase component
ZupT	P	0	0	0	1	1	0	Zinc transporter ZupT
gp29	X	0	0	1	0	0	0	Mu-like prophage protein gp29
gpA1	X	1	0	0	0	0	0	Phage terminase, large subunit GpA
gpD	X	0	0	1	0	0	0	Phage protein D
gpG	X	0	0	1	0	0	0	Mu-like prophage protein gpG
gpI	X	0	0	1	0	0	0	Bacteriophage P2-related tail formation protein
